# Supplementary material for: Spatial multi‐omics identifies a NOTCH3‐mediated capillary–mCAF crosstalk driving immune exclusion in hepatocellular carcinoma
Source: Imeta. 2026 Mar 17;5(2):e70117. doi: 10.1002/imt2.70117 (PMC13147954; doi:10.1002/imt2.70117)
Supplement: Supplementary file 2 — Table S1. Patient information for spatial multiomics anlaysis in this study. Table S2. CosMx™ Universal Cell Characterization Panel (1000 plex) ‐ Gene and Probe Details. Table S3. CosMx™ Human 6k Discovery Panel (6000 plex) ‐ Gene and Probe Details. Table S4. GeoMx® IO Proteome Atlas ‐ Protein Details. Table S5. Patient information of public pan‐cancer scRNA‐seq data under ICB treatment. Table S6. Response definition of public pan‐cancer scRNA‐seq data under ICB treatment. Table S7. Field of Views (FOVs) information. Table S8. Signature genes of malignant cells in CosMx1000 dataset. Table S9. Signature genes of malignant cells in CosMx6000 dataset. Table S10. Relative proportion of different compartments in GeoMx data. Table S11. Signature genes of mCAFs and iCAFs in spatial transcriptomics and scRNA‐seq data. Table S12. Endothelial marker genes of pan‐cancer scRNA‐seq data under ICB treatment. Table S13. Signature genes that are significantly correlated with NOTCH3 and DLL4 in TCGA data. Table S14. PCR primer information. [file IMT2-5-e70117-s001.xlsx]

## Sheet: S1
Table S1: Patient information for spatial multiomics anlaysis in this study.
PatientID	Tissue	Platform	1Y_PFS	2Y_PFS	PFS Time	PFS	OS Time	OS	HBV	Sex	Age
P01	T/B/N	CosMx1000/DSP570	0	0	28.5	1	68.1	1	0	M	54
P02	T/B/N	CosMx1000/DSP570	0	0	34	1	34.9667	1	0	M	53
P03	T	CosMx1000/DSP570	1	1	6.53333	1	9.4	1	1	M	71
P04	T	CosMx1000	0	0	33.6667	1	34.8	1	1	M	73
P05	T/B/N	CosMx1000/DSP570	0	1	14.4667	0	14.4667	0	0	M	82
P06	B	CosMx1000	1	1	12.0333	0	12.0333	0	1	M	48
P07	T	CosMx1000	0	0	91.5333	0	91.5333	0	0	M	52
P08	T/B/N	CosMx1000/DSP570	0	0	25.6	0	25.6	0	1	M	60
P09	T	CosMx1000	0	1	13.9667	1	22.5	1	1+HCV	M	54
P10	T/B/N	CosMx1000/DSP570	0	1	17.4	1	17.4	1	0	M	61
P11	T	CosMx1000	1	1	5.66667	1	10.6333	1	1	M	51
P12	T/B/N	CosMx1000/DSP570	0	1	13.0333	1	19.7667	1	HCV	F	60
P13	T/B/N	CosMx1000	1	1	8.86667	1	18.4	0	1	M	53
P14	T	CosMx1000	0	0	39.3	1	45.3333	0	1+HCV	F	60
P15	T/N	CosMx1000/DSP570	0	1	14.1333	1	27.3333	1	0	M	44
P16	T	CosMx1000	1	1	11.6	1	25.6333	1	0	M	61
P17	T	CosMx1000	0	0	44.6667	1	52.3667	0	1	M	45
P18	T/B/N	CosMx1000	0	1	17.6667	1	18.0333	0	1	M	67
P19	T/B/N	CosMx1000/DSP570	0	0	25	1	29.7667	0	0	M	36
P20	T/B/N	CosMx1000/DSP570	0	0	25.4333	1	36.1667	0	1	M	62
P21	T/B/N	CosMx1000/DSP570	0	1	12.8333	0	12.8333	0	1	F	58
P22	T/B/N	CosMx1000/DSP570	1	1	3.36667	1	5.2	0	1	M	46
P23	T/B/N	CosMx1000/DSP570	1	1	6.53333	1	13.7	0	0	M	67
P24	T/B/N	CosMx1000/DSP570	0	0	27.7667	1	42.2333	0	1	F	65
P25	T/B/N	CosMx1000/DSP570	0	1	20.5667	1	22.7333	0	1	M	63
P26	T/B/N	CosMx1000	1	1	3.56667	1	16.5333	0	1	M	58
P27	T/B/N	CosMx1000/DSP570	1	1	10.7	0	10.7	0	1	M	56
P28	T	CosMx1000	1	1	12.0667	1	20.5	0	1	M	54
P29	T/N	CosMx1000/DSP570	0	1	13.9	0	13.9	0	1	M	71
P30	T	CosMx1000/DSP570	0	1	13.3667	0	13.3667	0	0	F	49
P31	T/B/N	CosMx6000	0	0	45.6667	1	57.4667	1	0	M	59
P32	T/B/N	CosMx6000	1	1	6.63333	1	43.3667	1	1	M	53
P33	T/B	CosMx6000	1	1	12.0333	1	35.9667	1	HCV	M	53
P34	T/B	CosMx6000	0	0	35.3667	0	35.3667	0	0	M	67
P35	T	CosMx6000	0	1	12.7	1	14.4	0	1	M	48
P36	B	CosMx6000	0	0	36.8	0	36.8	0	1	M	59
P37	B	CosMx6000	1	1	4.1	1	24.5333	1	1	M	55
P38	T/N	CosMx6000	0	1	12.9667	1	50.2	0	0	M	65
P39	B	CosMx6000	0	0	50.2	1	50.9333	0	1	M	68
P40	N	CosMx6000	0	0	30.3333	0	30.3333	0	0	F	83
P41	T	CosMx6000	0	1	22.6667	0	22.6667	0	1	M	32
P42	T	CosMx6000	1	1	9.86667	1	9.86667	1	0	M	72
P43	T	CosMx6000	0	0	44.7	0	44.7	0	1	M	83
P44	T/B	CosMx6000	1	1	4.1	1	46.8333	0	1	M	61
P45	B	CosMx6000	0	0	27.1667	0	27.1667	0	0	M	65

## Sheet: S2
Table S2: CosMx™ Universal Cell Characterization Panel (1000 plex) - Gene and Probe Details.
Display Name	Gene Symbol(s)	Gene Name(s)	Alias(es)	Panel Type		CodeClass
AATK	AATK	apoptosis associated tyrosine kinase	lemur tyrosine kinase 1,protein phosphatase 1, regulatory subunit 77; AATYK,KIAA0641,LMTK1,LMR1,AATYK1,PPP1R77	Core
ABL1	ABL1	ABL proto-oncogene 1, non-receptor tyrosine kinase	JTK7,c-ABL,p150; v-abl Abelson murine leukemia viral oncogene homolog 1,c-abl oncogene 1, receptor tyrosine kinase,c-abl oncogene 1, non-receptor tyrosine kinase	Core
ABL2	ABL2	ABL proto-oncogene 2, non-receptor tyrosine kinase	Abelson-related gene; ARG; v-abl Abelson murine leukemia viral oncogene homolog 2 (arg, Abelson-related gene),v-abl Abelson murine leukemia viral oncogene homolog 2,c-abl oncogene 2, non-receptor tyrosine kinase	Core
ACACB	ACACB	acetyl-CoA carboxylase beta	acetyl-Coenzyme A carboxylase beta; acetyl-CoA carboxylase 2; HACC275,ACC2,ACCB,ACC-beta,ACCbeta,ACACbeta	Core
ACE	ACE	angiotensin I converting enzyme	peptidyl-dipeptidase A; angiotensin I converting enzyme (peptidyl-dipeptidase A) 1; ACE1,CD143	Core
ACKR1	ACKR1	atypical chemokine receptor 1 (Duffy blood group)	CCBP1,GPD,Dfy,CD234; Duffy blood group,Duffy blood group, chemokine receptor,Duffy blood group, atypical chemokine receptor; atypical chemokine receptor 1,glycoprotein D	Core
ACKR3	ACKR3	atypical chemokine receptor 3	RDC1,GPR159; chemokine orphan receptor 1,chemokine (C-X-C motif) receptor 7	Core
ACKR4	ACKR4	atypical chemokine receptor 4	chemokine (C-C motif) receptor-like 1; CCR11,CCBP2,VSHK1,CCX-CKR,PPR1	Core
ACP5	ACP5	acid phosphatase 5, tartrate resistant	tartrate-resistant acid phosphatase,human purple acid phosphatase; TRAP,HPAP,TRAcP	Add-On
ACTA2	ACTA2	actin alpha 2, smooth muscle	ACTSA; actin, alpha 2, smooth muscle, aorta	Core
ACTG2	ACTG2	actin gamma 2, smooth muscle	actin, gamma 2, smooth muscle, enteric; ACTSG	Core
ACVR1	ACVR1	activin A receptor type 1	SKR1,ALK2,ACVR1A; activin A receptor, type I	Core
ACVR1B	ACVR1B	activin A receptor type 1B	activin A receptor, type IB; ALK4,SKR2,ActRIB	Core
ACVR2A	ACVR2A	activin A receptor type 2A	ACTRII; activin A receptor, type II,activin A receptor, type IIA	Core
ACVRL1	ACVRL1	activin A receptor like type 1	HHT2,ALK1,HHT; activin A receptor type II-like 1,activin A receptor type IL; activin receptor-like kinase 1	Core
ADGRA2	ADGRA2	adhesion G protein-coupled receptor A2	TEM5,DKFZp434C211,DKFZp434J0911,KIAA1531,FLJ14390; tumor endothelial marker 5; G protein-coupled receptor 124	Core
ADGRA3	ADGRA3	adhesion G protein-coupled receptor A3	FLJ38547,PGR21; G protein-coupled receptor 125	Core
ADGRE2	ADGRE2	adhesion G protein-coupled receptor E2	egf-like module containing, mucin-like, hormone receptor-like sequence 2,egf-like module containing, mucin-like, hormone receptor-like 2; CD312	Core
ADGRE5	ADGRE5	adhesion G protein-coupled receptor E5	leukocyte antigen CD97,seven-span transmembrane protein,seven-transmembrane, heterodimeric receptor associated with inflammation,seven transmembrane helix receptor; TM7LN1; CD97 antigen,CD97 molecule	Core
ADGRF1	ADGRF1	adhesion G protein-coupled receptor F1	G protein-coupled receptor 110; hGPCR36,PGR19	Core
ADGRF3	ADGRF3	adhesion G protein-coupled receptor F3	G protein-coupled receptor 113; hGPCR37,PGR23	Core
ADGRF5	ADGRF5	adhesion G protein-coupled receptor F5	DKFZp564O1923,KIAA0758; G protein-coupled receptor 116	Core
ADGRG1	ADGRG1	adhesion G protein-coupled receptor G1	TM7LN4,TM7XN1; G protein-coupled receptor 56	Core
ADGRG3	ADGRG3	adhesion G protein-coupled receptor G3	G protein-coupled receptor 97; Pb99,PGR26	Core
ADGRG5	ADGRG5	adhesion G protein-coupled receptor G5	PGR27; G protein-coupled receptor 114	Core
ADGRG6	ADGRG6	adhesion G protein-coupled receptor G6	FLJ14937; G protein-coupled receptor 126	Core
ADGRL1	ADGRL1	adhesion G protein-coupled receptor L1	KIAA0821,CIRL1,LEC2; latrophilin 1	Core
ADGRL2	ADGRL2	adhesion G protein-coupled receptor L2	latrophilin 1,latrophilin 2; calcium-independent alpha-latrotoxin receptor 2; KIAA0786,LEC1,CIRL2	Core
ADGRL4	ADGRL4	adhesion G protein-coupled receptor L4	ETL; EGF, latrophilin and seven transmembrane domain containing 1	Core
ADGRV1	ADGRV1	adhesion G protein-coupled receptor V1	DKFZp761P0710,KIAA0686,FEB4,VLGR1; monogenic, audiogenic seizure susceptibility 1 homolog (mouse),G protein-coupled receptor 98	Core
ADIPOQ	ADIPOQ	adiponectin, C1Q and collagen domain containing	ACRP30,apM1,GBP28,adiponectin; adipose most abundant gene transcript 1,adiponectin precursor; adipocyte, C1Q and collagen domain containing	Core
ADIRF	ADIRF | AGAP11	adipogenesis regulatory factor | ArfGAP with GTPase domain, ankyrin repeat and PH domain 11	APM2,AFRO; chromosome 10 open reading frame 116; adipose specific 2,adipose most abundant gene transcript 2,adipogenesis factor rich in obesity | ankyrin repeat and GTPase domain Arf GTPase activating protein 11; KIAA1975	Core
ADM2	ADM2	adrenomedullin 2	AM2,FLJ21135	Core
AGR2	AGR2	anterior gradient 2, protein disulphide isomerase family member	XAG-2,HAG-2,AG2,PDIA17; anterior gradient 2 homolog (Xenopus laevis); protein disulfide isomerase family A, member 17	Core
AHI1	AHI1	Abelson helper integration site 1	Abelson helper integration site; Jouberin; FLJ20069,ORF1,JBTS3	Core
AHR	AHR	aryl hydrocarbon receptor	bHLHe76	Core
AIF1	AIF1	allograft inflammatory factor 1	interferon gamma responsive transcript,ionized calcium-binding adapter molecule 1; IRT-1,AIF-1,Em:AF129756.17,IBA1	Core
AKT1	AKT1	AKT serine/threonine kinase 1	RAC,PKB,PRKBA,AKT,RAC-alpha; v-akt murine thymoma viral oncogene homolog 1; protein kinase B	Core
ALCAM	ALCAM	activated leukocyte cell adhesion molecule	CD166,MEMD; activated leucocyte cell adhesion molecule	Core
ALOX5AP	ALOX5AP	arachidonate 5-lipoxygenase activating protein	five-lipoxygenase activating protein,MK-886-binding protein; FLAP; arachidonate 5-lipoxygenase-activating protein	Add-On
ANGPT1	ANGPT1	angiopoietin 1	KIAA0003,Ang1,AGPT-1	Core
ANGPT2	ANGPT2	angiopoietin 2	Ang2	Core
ANGPTL1	ANGPTL1	angiopoietin like 1	ANG3,AngY,ARP1; angiopoietin-like 1; angioarrestin	Core
ANKRD1	ANKRD1	ankyrin repeat domain 1	ankyrin repeat domain 1 (cardiac muscle); C-193,ALRP,CARP,CVARP,MCARP	Core
ANXA1	ANXA1	annexin A1		Core
ANXA2	ANXA2 | ANXA2P2	annexin A2 | annexin A2 pseudogene 2	LIP2; annexin II |	Core
ANXA4	ANXA4	annexin A4		Core
APOA1	APOA1	apolipoprotein A1	apolipoprotein A-I	Core
APOC1	APOC1 | APOC1P1	apolipoprotein C1 | apolipoprotein C1 pseudogene 1	apolipoprotein C-I | apolipoprotein C-I pseudogene 1; lincRNA-APOC1P1-3	Core
APOD	APOD	apolipoprotein D	Apo-D	Core
APOE	APOE	apolipoprotein E	Alzheimer disease 2 (APOE*E4-associated, late onset)	Core
APP	APP	amyloid beta precursor protein	peptidase nexin-II; alpha-sAPP; Alzheimer disease,amyloid beta (A4) precursor protein	Core
AQP3	AQP3	aquaporin 3 (Gill blood group)	GIL; aquaporin 3,aquaporin 3 (GIL blood group); Gill blood group	Core
AR	AR	androgen receptor	dihydrotestosterone receptor,spinal and bulbar muscular atrophy; testicular feminization,Kennedy disease; AIS,NR3C4,SMAX1,HUMARA	Core
AREG	AREG	amphiregulin	schwannoma-derived growth factor,amphiregulin B	Core
ARF1	ARF1	ADP ribosylation factor 1		Core
ARG1	ARG1	arginase 1	arginase-1; arginase, liver	Core
ARHGDIB	ARHGDIB	Rho GDP dissociation inhibitor beta	Rho GDP dissociation inhibitor (GDI) beta; Ly-GDI,RhoGDI2	Core
ARID5B	ARID5B	AT-rich interaction domain 5B	FLJ21150,MRF2; AT rich interactive domain 5B (MRF1-like)	Core
ATF3	ATF3	activating transcription factor 3		Core
ATG10	ATG10	autophagy related 10	APG10 autophagy 10-like (S. cerevisiae),ATG10 autophagy related 10 homolog (S. cerevisiae); DKFZP586I0418,FLJ13954	Core
ATG12	ATG12	autophagy related 12	APG12 autophagy 12-like; Apg12 (autophagy 12, S. cerevisiae)-like,APG12 autophagy 12-like (S. cerevisiae),ATG12 autophagy related 12 homolog (S. cerevisiae); APG12	Core
ATG5	ATG5	autophagy related 5	APG5 (autophagy 5, S. cerevisiae)-like,APG5 autophagy 5-like (S. cerevisiae),ATG5 autophagy related 5 homolog (S. cerevisiae); ASP,APG5,hAPG5	Core
ATM	ATM	ATM serine/threonine kinase	ataxia telangiectasia mutated (includes complementation groups A, C and D),ataxia telangiectasia mutated; TEL1, telomere maintenance 1, homolog (S. cerevisiae); TEL1,TELO1	Core
ATP5F1B	ATP5F1B	ATP synthase F1 subunit beta	ATP synthase, H+ transporting, mitochondrial F1 complex, beta polypeptide	Add-On
ATP5F1E	ATP5F1E | SLMO2-ATP5E	ATP synthase F1 subunit epsilon |	ATP synthase, H+ transporting, mitochondrial F1 complex, epsilon subunit |	Core
ATR	ATR	ATR serine/threonine kinase	FRP1,SCKL,SCKL1,MEC1; MEC1, mitosis entry checkpoint 1, homolog (S. cerevisiae); ataxia telangiectasia and Rad3 related	Core
AXL	AXL	AXL receptor tyrosine kinase	UFO,JTK11,Tyro7,ARK	Core
AZGP1	AZGP1	alpha-2-glycoprotein 1, zinc-binding	ZA2G,ZAG; alpha-2-glycoprotein 1, zinc	Core
AZU1	AZU1	azurocidin 1	AZU,CAP37,AZAMP,HBP,NAZC,HUMAZUR; cationic antimicrobial protein 37,heparin-binding protein,neutrophil azurocidin	Core
B2M	B2M	beta-2-microglobulin		Core
B3GNT7	B3GNT7	UDP-GlcNAc:betaGal beta-1,3-N-acetylglucosaminyltransferase 7	beta3GnT7	Core
BAG3	BAG3	BAG cochaperone 3	BAG family molecular chaperone regulator 3; BCL2 associated athanogene 3	Core
BASP1	BASP1 | BASP1P1	brain abundant membrane attached signal protein 1 | BASP1 pseudogene 1	brain abundant, membrane attached signal protein 1; NAP-22,NAP22,CAP23,CAP-23 | brain abundant, membrane attached signal protein 1 pseudogene 1	Add-On
BAX	BAX	BCL2 associated X, apoptosis regulator	BCL2L4; BCL2-associated X protein,BCL2 associated X protein	Core
BBLN	BBLN	bublin coiled coil protein	chromosome 9 open reading frame 16; EST00098,FLJ12823,MGC4639	Core
BCL2	BCL2	BCL2 apoptosis regulator	B-cell CLL/lymphoma 2,BCL2, apoptosis regulator; protein phosphatase 1, regulatory subunit 50; Bcl-2,PPP1R50	Core
BCL2L1	BCL2L1	BCL2 like 1	BCLX,BCL2L,Bcl-X,bcl-xL,bcl-xS,PPP1R52; protein phosphatase 1, regulatory subunit 52	Core
BECN1	BECN1	beclin 1	beclin 1 (coiled-coil, moesin-like BCL2 interacting protein),beclin 1, autophagy related; ATG6 autophagy related 6 homolog (S. cerevisiae); ATG6,VPS30	Core
BEST1	BEST1	bestrophin 1	vitelliform macular dystrophy 2; BMD,BEST,RP50; Best disease	Core
BGN	BGN	biglycan	DSPG1,SLRR1A; biglycan proteoglycan	Core
BID	BID	BH3 interacting domain death agonist		Core
BIRC3	BIRC3	baculoviral IAP repeat containing 3	baculoviral IAP repeat-containing 3; apoptosis inhibitor 2,TNFR2-TRAF signaling complex protein,mammalian IAP homolog C,inhibitor of apoptosis protein 1; cIAP2,hiap-1,MIHC,RNF49,MALT2,c-IAP2	Add-On
BIRC5	BIRC5	baculoviral IAP repeat containing 5	apoptosis inhibitor 4,baculoviral IAP repeat-containing 5; EPR-1,survivin	Core
BMP1	BMP1	bone morphogenetic protein 1	procollagen C-endopeptidase; procollagen C-endopeptidase,tolloid-like; BMP-1	Core
BMP2	BMP2	bone morphogenetic protein 2		Core
BMP3	BMP3	bone morphogenetic protein 3	bone morphogenetic protein 3 (osteogenic); osteogenin	Core
BMP4	BMP4	bone morphogenetic protein 4		Core
BMP5	BMP5	bone morphogenetic protein 5		Core
BMP7	BMP7	bone morphogenetic protein 7	osteogenic protein 1; OP-1	Core
BMPR1A	BMPR1A	bone morphogenetic protein receptor type 1A	ALK3,CD292; bone morphogenetic protein receptor, type IA	Core
BMPR2	BMPR2	bone morphogenetic protein receptor type 2	primary pulmonary hypertension 1,bone morphogenetic protein receptor, type II (serine/threonine kinase),bone morphogenetic protein receptor type II; BRK-3,T-ALK,BMPR3,BMPR-II	Core
BRAF	BRAF	B-Raf proto-oncogene, serine/threonine kinase	BRAF1,BRAF-1; v-raf murine sarcoma viral oncogene homolog B	Add-On
BRCA1	BRCA1	BRCA1 DNA repair associated	BRCA1/BRCA2-containing complex, subunit 1,protein phosphatase 1, regulatory subunit 53,Fanconi anemia, complementation group S; breast cancer 1, early onset,breast cancer 1; RNF53,BRCC1,PPP1R53,FANCS	Core
BST1	BST1	bone marrow stromal cell antigen 1	CD157,BST-1; NAD(+) nucleosidase,ADP-ribosyl cyclase 2	Core
BST2	BST2	bone marrow stromal cell antigen 2	antiviral factor tetherin; CD317,tetherin,BST-2,HM1.24	Core
BTF3	BTF3 | BTF3P11	basic transcription factor 3 | basic transcription factor 3 pseudogene 11	BTF3a,BTF3b; nascent-polypeptide-associated complex beta polypeptide | basic transcription factor 3, like 1,basic transcription factor 3-like 1, pseudogene,basic transcription factor 3, like 1 pseudogene; HUMBTFB,TNFRSF11B,OPG,OCIF; lambda h27A,BTF3 homologue	Core
BTG1	BTG1	BTG anti-proliferation factor 1	B-cell translocation gene 1, anti-proliferative; APRO2	Core
BTK	BTK	Bruton tyrosine kinase	Bruton agammaglobulinemia tyrosine kinase; Bruton's tyrosine kinase; ATK,XLA,PSCTK1	Core
C11orf96	C11orf96	chromosome 11 open reading frame 96	AG2	Core
C1QA	C1QA	complement C1q A chain	complement component 1, q subcomponent, alpha polypeptide,complement component 1, q subcomponent, A chain,complement C1q chain A	Core
C1QB	C1QB	complement C1q B chain	complement component 1, q subcomponent, beta polypeptide,complement component 1, q subcomponent, B chain,complement C1q chain B	Core
C1QC	C1QC	complement C1q C chain	complement component 1, q subcomponent, gamma polypeptide,complement component 1, q subcomponent, C chain	Core
C5AR2	C5AR2	complement C5a receptor 2	C5L2; G protein-coupled receptor 77,complement component 5a receptor 2	Core
CACNA1C	CACNA1C	calcium voltage-gated channel subunit alpha1 C	Cav1.2,CACH2,CACN2,TS,LQT8; calcium channel, voltage-dependent, L type, alpha 1C subunit	Core
CALB1	CALB1	calbindin 1	calbindin 1, 28kDa	Core
CALD1	CALD1	caldesmon 1	CDM,H-CAD,L-CAD,h-CD	Core
CALM1	CALM1	calmodulin 1	prepro-calmodulin 1,phosphorylase kinase subunit delta,phosphorylase kinase subunit delta 1; calmodulin 1 (phosphorylase kinase, delta); CAMI,PHKD,DD132,PHKD1	Core
CALM2	CALM2	calmodulin 2	prepro-calmodulin 2,phosphorylase kinase subunit delta,phosphorylase kinase subunit delta 2; calmodulin 2 (phosphorylase kinase, delta); PHKD,PHKD2,CAMII	Core
CALM3	CALM3	calmodulin 3	PHKD,PHKD3; prepro-calmodulin 3,phosphorylase kinase subunit delta,phosphorylase kinase subunit delta 3; calmodulin 3 (phosphorylase kinase, delta)	Core
CAMP	CAMP	cathelicidin antimicrobial peptide	CAP18,FALL39,FALL-39,LL37	Core
CARMN	CARMN	cardiac mesoderm enhancer-associated non-coding RNA	MIR143 and MIR145 host gene; MIR143 host gene (non-protein coding),MIR143 host gene; CARMEN	Core
CASP3	CASP3	caspase 3	CPP32,CPP32B,Yama,apopain; caspase 3, apoptosis-related cysteine protease,caspase 3, apoptosis-related cysteine peptidase	Core
CASP8	CASP8	caspase 8	MCH5,MACH,FLICE,Casp-8; caspase 8, apoptosis-related cysteine protease,caspase 8, apoptosis-related cysteine peptidase	Core
CASR	CASR	calcium sensing receptor	severe neonatal hyperparathyroidism; hypocalciuric hypercalcemia 1,calcium-sensing receptor; FHH,NSHPT,GPRC2A	Core
CAV1	CAV1	caveolin 1	caveolin 1, caveolae protein, 22kD,caveolin 1, caveolae protein, 22kDa	Core
CCDC80	CCDC80	coiled-coil domain containing 80	steroid sensitive gene 1; long intergenic non-protein coding RNA 1279; URB,SSG1,DRO1,CL2,TCONS_00006930	Add-On
CCL11	CCL11	C-C motif chemokine ligand 11	eotaxin,MGC22554; eotaxin-1; small inducible cytokine subfamily A (Cys-Cys), member 11 (eotaxin),chemokine (C-C motif) ligand 11	Core
CCL13	CCL13	C-C motif chemokine ligand 13	small inducible cytokine subfamily A (Cys-Cys), member 13,chemokine (C-C motif) ligand 13; MCP-4,NCC-1,SCYL1,CKb10,MGC17134	Core
CCL15	CCL15 | CCL15-CCL14	C-C motif chemokine ligand 15 | CCL15-CCL14 readthrough (NMD candidate)	small inducible cytokine subfamily A (Cys-Cys), member 15,chemokine (C-C motif) ligand 15; leukotactin 1,CC chemokine 3,macrophage inflammatory protein 5,chemokine CC-2,MIP-1 delta; HCC-2,NCC-3,SCYL3,MIP-5,Lkn-1,MIP-1d,HMRP-2B |	Core
CCL17	CCL17	C-C motif chemokine ligand 17	TARC,ABCD-2; small inducible cytokine subfamily A (Cys-Cys), member 17,chemokine (C-C motif) ligand 17	Add-On
CCL18	CCL18	C-C motif chemokine ligand 18	pulmonary and activation-regulated; small inducible cytokine subfamily A (Cys-Cys), member 18, pulmonary and activation-regulated,chemokine (C-C motif) ligand 18 (pulmonary and activation-regulated),chemokine (C-C motif) ligand 18; DC-CK1,PARC,AMAC-1,DCCK1,MIP-4,CKb7	Core
CCL19	CCL19	C-C motif chemokine ligand 19	small inducible cytokine subfamily A (Cys-Cys), member 19,chemokine (C-C motif) ligand 19; CC chemokine ligand 19,macrophage inflammatory protein 3-beta,beta chemokine exodus-3,CK beta-11,EBI1-ligand chemokine; ELC,MIP-3b,exodus-3,CKb11	Core
CCL2	CCL2	C-C motif chemokine ligand 2	monocyte chemotactic protein 1, homologous to mouse Sig-je,monocyte chemoattractant protein-1,monocyte chemotactic and activating factor,monocyte secretory protein JE,small inducible cytokine subfamily A (Cys-Cys), member 2; MCP1,MCP-1,MCAF,SMC-CF,GDCF-2,HC11,MGC9434; small inducible cytokine A2 (monocyte chemotactic protein 1, homologous to mouse Sig-je),chemokine (C-C motif) ligand 2	Core
CCL20	CCL20	C-C motif chemokine ligand 20	small inducible cytokine subfamily A (Cys-Cys), member 20,chemokine (C-C motif) ligand 20; LARC,MIP-3a,exodus-1,ST38,CKb4	Core
CCL21	CCL21	C-C motif chemokine ligand 21	SLC,exodus-2,TCA4,CKb9,6Ckine,ECL; beta chemokine exodus-2,secondary lymphoid tissue chemokine,Efficient Chemoattractant for Lymphocytes; small inducible cytokine subfamily A (Cys-Cys), member 21,chemokine (C-C motif) ligand 21	Core
CCL22	CCL22	C-C motif chemokine ligand 22	small inducible cytokine subfamily A (Cys-Cys), member 22,chemokine (C-C motif) ligand 22; MDC,STCP-1,ABCD-1,DC/B-CK,A-152E5.1,MGC34554	Add-On
CCL26	CCL26	C-C motif chemokine ligand 26	macrophage inflammatory protein 4-alpha,small inducible cytokine A26,CC chemokine IMAC,chemokine N1,thymic stroma chemokine-1,eotaxin-3; small inducible cytokine subfamily A (Cys-Cys), member 26,chemokine (C-C motif) ligand 26; MIP-4alpha,eotaxin-3,IMAC,MIP-4a,TSC-1	Core
CCL28	CCL28	C-C motif chemokine ligand 28	chemokine (C-C motif) ligand 28; SCYA28,MEC,CCK1; CC chemokine CCL28,mucosae-associated epithelial chemokine,small inducible cytokine subfamily A (Cys-Cys), member 28,small inducible cytokine A28	Core
CCL3/L1/L3	CCL3 | CCL3L1 | CCL3L3	C-C motif chemokine ligand 3 | C-C motif chemokine ligand 3 like 1 | C-C motif chemokine ligand 3 like 3	small inducible cytokine A3 (homologous to mouse Mip-1a),chemokine (C-C motif) ligand 3; G0S19-1,LD78ALPHA,MIP-1-alpha | small inducible cytokine A3-like 1,chemokine (C-C motif) ligand 3-like 1; G0S19-2,LD78BETA | chemokine (C-C motif) ligand 3-like 3; MGC12815	Core
CCL4/L1/L2	CCL4 | CCL4L1 | CCL4L2	C-C motif chemokine ligand 4 | C-C motif chemokine ligand 4 like 1 | C-C motif chemokine ligand 4 like 2	small inducible cytokine A4 (homologous to mouse Mip-1b),chemokine (C-C motif) ligand 4; MIP-1-beta,Act-2,AT744.1 | AT744.2,LAG-1; small inducible cytokine A4-like,chemokine (C-C motif) ligand 4-like,chemokine (C-C motif) ligand 4-like 1 | chemokine (C-C motif) ligand 4-like 2	Core
CCL5	CCL5	C-C motif chemokine ligand 5	RANTES,SISd,TCP228,MGC17164; small inducible cytokine A5 (RANTES),chemokine (C-C motif) ligand 5; T-cell specific protein p288,T-cell specific RANTES protein,SIS-delta,regulated upon activation, normally T-expressed, and presumably secreted,beta-chemokine RANTES,small inducible cytokine subfamily A (Cys-Cys), member 5	Core
CCL8	CCL8	C-C motif chemokine ligand 8	small inducible cytokine subfamily A (Cys-Cys), member 8 (monocyte chemotactic protein 2),chemokine (C-C motif) ligand 8; MCP-2,HC14	Core
CCND1	CCND1	cyclin D1	U21B31; parathyroid adenomatosis 1,B-cell CLL/lymphoma 1,G1/S-specific cyclin D1; cyclin D1 (PRAD1: parathyroid adenomatosis 1)	Core
CCR1	CCR1	C-C motif chemokine receptor 1	CKR-1,MIP1aR,CD191; chemokine (C-C motif) receptor 1	Core
CCR10	CCR10	C-C motif chemokine receptor 10	G protein-coupled receptor 2,chemokine (C-C motif) receptor 10	Core
CCR2	CCR2	C-C motif chemokine receptor 2	chemokine (C-C motif) receptor 2; CC-CKR-2,CKR2,MCP-1-R,CD192,FLJ78302	Core
CCR5	CCR5	C-C motif chemokine receptor 5	CKR-5,CC-CKR-5,CKR5,CD195,IDDM22; chemokine (C-C motif) receptor 5,chemokine (C-C motif) receptor 5 (gene/pseudogene),C-C motif chemokine receptor 5 (gene/pseudogene)	Core
CCR7	CCR7	C-C motif chemokine receptor 7	chemokine (C-C motif) receptor 7; BLR2,CDw197,CD197	Core
CCRL2	CCRL2	C-C motif chemokine receptor like 2	chemokine (C-C motif) receptor-like 2; HCR,CRAM-B,CKRX,CRAM-A,ACKR5; atypical chemokine receptor 5	Core
CD14	CD14	CD14 molecule	CD14 antigen	Core
CD163	CD163	CD163 molecule	M130,MM130,SCARI1; CD163 antigen	Core
CD164	CD164	CD164 molecule	CD164 antigen, sialomucin,CD164 molecule, sialomucin; deafness, autosomal dominant 66; MUC-24,MGC-24,DFNA66	Core
CD19	CD19	CD19 molecule	CD19 antigen	Core
CD1C	CD1C	CD1c molecule	CD1C antigen, c polypeptide,CD1c antigen	Add-On
CD2	CD2	CD2 molecule	CD2 antigen (p50), sheep red blood cell receptor	Core
CD209	CD209	CD209 molecule	CD209 antigen; DC-SIGN,hDC-SIGN,CDSIGN,DC-SIGN1,CLEC4L	Core
CD22	CD22	CD22 molecule	SIGLEC-2,SIGLEC2; sialic acid binding Ig-like lectin 2; CD22 antigen	Add-On
CD24	CD24	CD24 molecule	CD24 antigen (small cell lung carcinoma cluster 4 antigen); CD24A	Core
CD27	CD27	CD27 molecule	tumor necrosis factor receptor superfamily, member 7; S152,Tp55	Core
CD274	CD274	CD274 molecule	programmed cell death 1 ligand 1,CD274 antigen; B7 homolog 1; B7-H,B7H1,PD-L1,PDL1,B7-H1	Core
CD276	CD276	CD276 molecule	B7-H3,B7H3,B7RP-2; CD276 antigen	Core
CD28	CD28	CD28 molecule	T-cell-specific surface glycoprotein; CD28 antigen (Tp44)	Core
CD300A	CD300A	CD300a molecule	CD300a antigen; Irp60,CMRF35H,CMRF-35-H9,IRC1,IRC2,IGSF12	Core
CD33	CD33	CD33 molecule	sialic acid binding Ig-like lectin 3; CD33 antigen (gp67); SIGLEC3,SIGLEC-3,p67,FLJ00391	Core
CD34	CD34	CD34 molecule	CD34 antigen	Core
CD36	CD36	CD36 molecule	SCARB3,GPIV,FAT,GP4,GP3B; CD36 antigen (collagen type I receptor, thrombospondin receptor),CD36 molecule (thrombospondin receptor)	Core
CD37	CD37	CD37 molecule	TSPAN26; CD37 antigen	Core
CD38	CD38	CD38 molecule	CD38 antigen (p45); ADP-ribosyl cyclase 1,NAD(+) nucleosidase	Core
CD3D	CD3D	CD3 delta subunit of T-cell receptor complex	CD3DELTA,CD3-DELTA; CD3d antigen, delta polypeptide (TiT3 complex),CD3d molecule, delta (CD3-TCR complex),CD3d molecule; T-cell surface glycoprotein CD3 delta chain	Core
CD3E	CD3E	CD3 epsilon subunit of T-cell receptor complex	CD3epsilon,CD3-epsilon; T-cell surface glycoprotein CD3 epsilon chain; CD3e antigen, epsilon polypeptide (TiT3 complex),CD3e molecule, epsilon (CD3-TCR complex),CD3e molecule	Core
CD3G	CD3G	CD3 gamma subunit of T-cell receptor complex	T-cell surface glycoprotein CD3 gamma chain; CD3-GAMMA,CD3GAMMA; CD3g antigen, gamma polypeptide (TiT3 complex),CD3g molecule, gamma (CD3-TCR complex),CD3g molecule	Core
CD4	CD4	CD4 molecule	CD4 antigen (p55),T-cell surface glycoprotein CD4	Core
CD40	CD40	CD40 molecule	tumor necrosis factor receptor superfamily, member 5,CD40 molecule, TNF receptor superfamily member 5; p50,Bp50	Core
CD40LG	CD40LG	CD40 ligand	CD40 antigen ligand,tumor necrosis factor (ligand) superfamily member 5,T-B cell-activating molecule,TNF-related activation protein,hyper-IgM syndrome; tumor necrosis factor (ligand) superfamily, member 5 (hyper-IgM syndrome); CD40L,TRAP,gp39,hCD40L,CD154,CD40-L,HIGM1,T-BAM	Core
CD44	CD44	CD44 molecule (Indian blood group)	hematopoietic cell E- and L-selectin ligand,chondroitin sulfate proteoglycan 8; CD44 antigen (homing function and Indian blood group system); IN,MC56,Pgp1,CD44R,HCELL,CSPG8	Core
CD47	CD47	CD47 molecule	IAP,OA3; antigen identified by monoclonal antibody 1D8,antigenic surface determinant protein OA3,integrin associated protein,Rh-related antigen,leukocyte surface antigen CD47,CD47 glycoprotein; CD47 antigen (Rh-related antigen, integrin-associated signal transducer)	Core
CD48	CD48	CD48 molecule	CD48 antigen (B-cell membrane protein),CD48 molecule ; BLAST,mCD48,hCD48,SLAMF2	Core
CD52	CD52	CD52 molecule	CD52 antigen (CAMPATH-1 antigen); HE5,EDDM5	Core
CD53	CD53	CD53 molecule	TSPAN25; CD53 antigen	Core
CD55	CD55	CD55 molecule (Cromer blood group)	decay accelerating factor for complement (CD55, Cromer blood group system),CD55 molecule, decay accelerating factor for complement (Cromer blood group); CR,TC,CROM	Core
CD58	CD58	CD58 molecule	CD58 antigen, (lymphocyte function-associated antigen 3)	Core
CD59	CD59	CD59 molecule (CD59 blood group)	CD59 antigen p18-20 (antigen identified by monoclonal antibodies 16.3A5, EJ16, EJ30, EL32 and G344),CD59 antigen, complement regulatory protein,CD59 molecule, complement regulatory protein,CD59 molecule; 16.3A5,EJ16,EJ30,EL32,G344,p18-20	Core
CD5L	CD5L	CD5 molecule like	Spalpha; apoptosis inhibitor 6,CD5 antigen-like (scavenger receptor cysteine rich family),CD5 molecule-like	Core
CD63	CD63	CD63 molecule	ME491,TSPAN30; CD63 antigen (melanoma 1 antigen)	Core
CD68	CD68	CD68 molecule	CD68 antigen; scavenger receptor class D, member 1,CD68 antigen,macrophage antigen CD68,macrosialin; SCARD1,GP110,DKFZp686M18236,LAMP4	Core
CD69	CD69	CD69 molecule	CD69 antigen (p60, early T-cell activation antigen); CLEC2C	Core
CD70	CD70	CD70 molecule	CD27L; tumor necrosis factor (ligand) superfamily, member 7	Core
CD74	CD74	CD74 molecule	CD74 antigen (invariant polypeptide of major histocompatibility complex, class II antigen-associated),CD74 molecule, major histocompatibility complex, class II invariant chain; HLA-DR-gamma,Ia-associated invariant chain,gamma chain of class II antigens,MHC HLA-DR gamma chain,class II MHC-associated invariant chain peptide; CLIP	Core
CD79A	CD79A	CD79a molecule	CD79A antigen (immunoglobulin-associated alpha),CD79a molecule, immunoglobulin-associated alpha; B-cell antigen receptor complex-associated protein alpha chain; MB-1,Ig-alpha,MB1,IGAlpha	Core
CD80	CD80	CD80 molecule	B7.1,B7-1; B-lymphocyte activation antigen B7; CD80 antigen (CD28 antigen ligand 1, B7-1 antigen),CD80 molecule	Core
CD81	CD81	CD81 molecule	CD81 antigen (target of antiproliferative antibody 1); TAPA-1,TSPAN28	Core
CD83	CD83	CD83 molecule	CD83 antigen (activated B lymphocytes, immunoglobulin superfamily),CD83 molecule ; HB15,BL11	Core
CD84	CD84	CD84 molecule	SLAMF5,hCD84,mCD84; CD84 antigen (leukocyte antigen),CD84 molecule	Core
CD86	CD86	CD86 molecule	B-lymphocyte antigen B7-2; B7.2,B7-2; CD86 antigen (CD28 antigen ligand 2, B7-2 antigen)	Core
CD8A	CD8A	CD8a molecule	CD8 antigen, alpha polypeptide (p32),T-cell surface glycoprotein CD8 alpha chain	Core
CD8B	CD8B | CD8B2	CD8b molecule | CD8b2 molecule	CD8 antigen, beta polypeptide 1 (p37) | CD8 antigen, beta polypeptide 2, pseudogene (p37),CD8b molecule pseudogene	Core
CD9	CD9	CD9 molecule	BA2,P24,TSPAN29,MRP-1; CD9 antigen (p24); motility related protein-1	Core
CD93	CD93	CD93 molecule	C1qRP,C1qR(P),dJ737E23.1,CDw93,ECSM3; matrix-remodelling associated 4,complement component 1, q subcomponent, receptor 1,CD93 antigen	Add-On
CDH1	CDH1	cadherin 1	cadherin 1, type 1, E-cadherin (epithelial); E-Cadherin; uvomorulin,CD324	Core
CDH11	CDH11	cadherin 11	OB,CAD11; cadherin 11, type 2, OB-cadherin (osteoblast); OB-Cadherin	Core
CDH19	CDH19	cadherin 19	CDH7; cadherin 19, type 2	Core
CDH5	CDH5	cadherin 5	VE-cadherin; cadherin 5, type 2, VE-cadherin (vascular epithelium),cadherin 5, type 2 (vascular endothelium); 7B4,CD144	Core
CDKN1A	CDKN1A	cyclin dependent kinase inhibitor 1A	cyclin-dependent kinase inhibitor 1A (p21, Cip1); P21,CIP1,WAF1,SDI1,CAP20,p21CIP1,p21Cip1/Waf1,p21	Core
CDKN3	CDKN3	cyclin dependent kinase inhibitor 3	kinase associated phosphatase,cyclin-dependent kinase inhibitor,CDK2-associated dual specificity phosphatase; KAP,CDI1	Core
CEACAM1	CEACAM1	CEA cell adhesion molecule 1	BGP1,CD66a; carcinoembryonic antigen-related cell adhesion molecule 1 (biliary glycoprotein),carcinoembryonic antigen related cell adhesion molecule 1	Core
CEACAM6	CEACAM6	CEA cell adhesion molecule 6	CD66c; carcinoembryonic antigen-related cell adhesion molecule 6 (non-specific cross reacting antigen),carcinoembryonic antigen related cell adhesion molecule 6	Core
CELSR1	CELSR1	cadherin EGF LAG seven-pass G-type receptor 1	flamingo homolog 2 (Drosophila),adhesion G protein-coupled receptor C1; cadherin, EGF LAG seven-pass G-type receptor 1, flamingo (Drosophila) homolog,cadherin, EGF LAG seven-pass G-type receptor 1; ME2,HFMI2,FMI2,CDHF9,ADGRC1	Core
CELSR2	CELSR2	cadherin EGF LAG seven-pass G-type receptor 2	adhesion G protein-coupled receptor C2; KIAA0279,MEGF3,Flamingo1,CDHF10,ADGRC2; cadherin, EGF LAG seven-pass G-type receptor 2, flamingo (Drosophila) homolog,cadherin, EGF LAG seven-pass G-type receptor 2	Core
CENPF	CENPF	centromere protein F	hcp-1; mitosin; centromere protein F, 350/400kDa (mitosin),centromere protein F, 350/400kDa	Core
CFD	CFD	complement factor D	ADN; D component of complement (adipsin),properdin factor D,complement factor D (adipsin); adipsin	Core
CFLAR	CFLAR	CASP8 and FADD like apoptosis regulator	CASP8 and FADD-like apoptosis regulator; CASH,Casper,CLARP,FLAME,FLIP,I-FLICE,MRIT,c-FLIP,cFLIP	Core
CHEK1	CHEK1	checkpoint kinase 1	CHK1; CHK1 (checkpoint, S.pombe) homolog,CHK1 checkpoint homolog (S. pombe)	Core
CHEK2	CHEK2	checkpoint kinase 2	CHK2 (checkpoint, S.pombe) homolog,CHK2 checkpoint homolog (S. pombe); CDS1,CHK2,HuCds1,PP1425,bA444G7	Core
CHI3L1	CHI3L1	chitinase 3 like 1	chitinase 3-like 1 (cartilage glycoprotein-39); GP39,YKL40,YK-40; cartilage glycoprotein-39	Core
CIDEA	CIDEA	cell death inducing DFFA like effector a	CIDE-A; cell death-inducing DFFA-like effector a	Core
CIITA	CIITA	class II major histocompatibility complex transactivator	C2TA,NLRA; NLR family, acid domain containing,nucleotide-binding oligomerization domain, leucine rich repeat and acid domain containing; MHC class II transactivator,class II, major histocompatibility complex, transactivator	Core
CLCF1	CLCF1	cardiotrophin like cytokine factor 1	NNT1,BSF3,CLC,NR6,CISS2,BSF-3,NNT-1; CRLF1 associated cytokine-like factor 1; B-cell stimulating factor 3,cold-induced sweating syndrome 2,novel neurotrophin-1	Core
CLDN4	CLDN4	claudin 4	Clostridium perfringens enterotoxin receptor 1,Williams-Beuren syndrome chromosomal region 8 protein; CPE-R,WBSCR8,hCPE-R	Core
CLEC10A	CLEC10A	C-type lectin domain containing 10A	C-type (calcium dependent, carbohydrate-recognition domain) lectin, superfamily member 14 (macrophage-derived),C-type lectin domain family 10, member A,C-type lectin domain family 10 member A; HML2,HML,CD301; macrophage lectin 2 (calcium dependent)	Core
CLEC12A	CLEC12A	C-type lectin domain family 12 member A	CLL-1,MICL,CD371,DCAL-2; C-type lectin domain family 12, member A; dendritic cell-associated lectin 2,myeloid inhibitory C-type lectin-like receptor	Core
CLEC14A	CLEC14A	C-type lectin domain containing 14A	chromosome 14 open reading frame 27,C-type lectin domain family 14, member A,C-type lectin domain family 14 member A	Core
CLEC1A	CLEC1A	C-type lectin domain family 1 member A	C-type lectin domain family 1, member A; CLEC1,CLEC-1,MGC34328	Core
CLEC2B	CLEC2B	C-type lectin domain family 2 member B	C-type (calcium dependent, carbohydrate-recognition domain) lectin, superfamily member 2 (activation-induced),C-type lectin domain family 2, member B; AICL,HP10085	Core
CLEC2D	CLEC2D	C-type lectin domain family 2 member D	C-type lectin superfamily 2, member D,C-type lectin domain family 2, member D; LLT1,CLAX,OCIL; C-type lectin related f,lectin-like transcript 1	Core
CLEC4A	CLEC4A	C-type lectin domain family 4 member A	DCIR,DDB27,CD367,hDCIR; C-type (calcium dependent, carbohydrate-recognition domain) lectin, superfamily member 6,C-type lectin domain family 4, member A	Core
CLEC4D	CLEC4D	C-type lectin domain family 4 member D	Dectin 3; Mpcl,CD368,MCL,Dectin-3; C-type (calcium dependent, carbohydrate-recognition domain) lectin, superfamily member 8,C-type lectin domain family 4, member D	Core
CLEC4E	CLEC4E	C-type lectin domain family 4 member E	MINCLE; C-type (calcium dependent, carbohydrate-recognition domain) lectin, superfamily member 9,C-type lectin domain family 4, member E; Macrophage-inducible C-type lectin	Core
CLEC5A	CLEC5A	C-type lectin domain containing 5A	MDL-1; C-type (calcium dependent, carbohydrate-recognition domain) lectin, superfamily member 5,C-type lectin domain family 5, member A,C-type lectin domain family 5 member A	Core
CLEC7A	CLEC7A	C-type lectin domain containing 7A	DECTIN-1,hDectin-1,CD369,SCARE2; C-type (calcium dependent, carbohydrate-recognition domain) lectin, superfamily member 12,C-type lectin domain family 7, member A,C-type lectin domain family 7 member A	Core
CLOCK	CLOCK	clock circadian regulator	KIAA0334,KAT13D,bHLHe8; Circadian locomoter output cycles protein kaput; clock (mouse) homolog,clock homolog (mouse)	Core
CLU	CLU	clusterin	complement lysis inhibitor,sulfated glycoprotein 2,testosterone-repressed prostate message 2,apolipoprotein J; clusterin (complement lysis inhibitor, SP-40,40, sulfated glycoprotein 2, testosterone-repressed prostate message 2, apolipoprotein J); SGP-2,SP-40,TRPM-2,KUB1,CLU1,CLU2	Core
CMKLR1	CMKLR1	chemerin chemokine-like receptor 1	chemokine-like receptor 1; RVER1; resolvin E1 receptor,chemerin receptor	Core
CNTFR	CNTFR	ciliary neurotrophic factor receptor		Core
COL11A1	COL11A1	collagen type XI alpha 1 chain	collagen XI, alpha-1 polypeptide; STL2,CO11A1; collagen, type XI, alpha 1,deafness, autosomal dominant 37	Core
COL12A1	COL12A1	collagen type XII alpha 1 chain	collagen type XII proteoglycan; collagen, type XII, alpha 1-like,collagen, type XII, alpha 1	Core
COL14A1	COL14A1	collagen type XIV alpha 1 chain	undulin,collagen, type XIV, alpha 1	Core
COL15A1	COL15A1	collagen type XV alpha 1 chain	collagen, type XV, alpha 1; collagen type XV proteoglycan	Core
COL16A1	COL16A1	collagen type XVI alpha 1 chain	collagen, type XVI, alpha 1	Core
COL17A1	COL17A1	collagen type XVII alpha 1 chain	BP180; collagen, type XVII, alpha 1	Core
COL18A1	COL18A1	collagen type XVIII alpha 1 chain	KS,KNO1; Knobloch syndrome, type 1,collagen, type XVIII, alpha 1; endostatin	Core
COL1A1	COL1A1	collagen type I alpha 1 chain	OI4; collagen, type I, alpha 1	Core
COL1A2	COL1A2	collagen type I alpha 2 chain	osteogenesis imperfecta type IV,collagen, type I, alpha 2,collagen type I alpha 2; alpha 2(I)-collagen,alpha-2 collagen type I,type I procollagen,collagen I, alpha-2 polypeptide,collagen of skin, tendon and bone, alpha-2 chain	Core
COL21A1	COL21A1	collagen type XXI alpha 1 chain	collagen, type XXI, alpha 1	Core
COL27A1	COL27A1	collagen type XXVII alpha 1 chain	KIAA1870,MGC11337,FLJ11895; collagen, type XXVII, alpha 1,collagen type XXVII alpha 1	Core
COL3A1	COL3A1	collagen type III alpha 1 chain	Ehlers-Danlos syndrome type IV, autosomal dominant,collagen, type III, alpha 1	Core
COL4A1	COL4A1	collagen type IV alpha 1 chain	collagen, type IV, alpha 1	Core
COL4A2	COL4A2	collagen type IV alpha 2 chain	FLJ22259,DKFZp686I14213; collagen type IV alpha 2; canstatin,collagen type IV alpha 2	Core
COL4A5	COL4A5	collagen type IV alpha 5 chain	Alport syndrome,collagen, type IV, alpha 5,collagen type IV alpha 5	Core
COL5A1	COL5A1	collagen type V alpha 1 chain	alpha 1 type V collagen; collagen type V alpha 1	Core
COL5A2	COL5A2	collagen type V alpha 2 chain	collagen, type V, alpha 2; AB collagen	Core
COL5A3	COL5A3	collagen type V alpha 3 chain	collagen type V alpha 3	Core
COL6A1	COL6A1	collagen type VI alpha 1 chain	collagen, type VI, alpha 1	Core
COL6A2	COL6A2	collagen type VI alpha 2 chain	collagen type VI alpha 2	Core
COL6A3	COL6A3	collagen type VI alpha 3 chain	collagen, type VI, alpha 3	Core
COL8A1	COL8A1	collagen type VIII alpha 1 chain	MGC9568; chromosome 3 open reading frame 7,collagen, type VIII, alpha 1	Core
COL9A2	COL9A2	collagen type IX alpha 2 chain	collagen, type IX, alpha 2; MED	Core
COL9A3	COL9A3	collagen type IX alpha 3 chain	collagen, type IX, alpha 3; IDD,MED,EDM3,FLJ90759,DJ885L7.4.1; collagen type IX proteoglycan	Core
COTL1	COTL1	coactosin like F-actin binding protein 1	CLP; coactosin-like 1 (Dictyostelium),coactosin-like F-actin binding protein 1	Core
COX4I2	COX4I2	cytochrome c oxidase subunit 4I2	COXIV-2,COX4B,dJ857M17.2,COX4-2; cytochrome c oxidase subunit IV isoform 2,cytochrome c oxidase subunit IV isoform 2 (lung); cytochrome c oxidase subunit IV-like 2	Add-On
CPA3	CPA3	carboxypeptidase A3	mast cell carboxypeptidase A,tissue carboxypeptidase A; carboxypeptidase A3 (mast cell)	Core
CPB1	CPB1	carboxypeptidase B1	pancreatic carboxypeptidase B,tissue carboxypeptidase B,protaminase; carboxypeptidase B1 (tissue)	Core
CRIP1	CRIP1	cysteine rich protein 1	cysteine-rich protein 1 (intestinal); CRIP	Core
CRP	CRP	C-reactive protein	PTX1; pentraxin 1; C-reactive protein, pentraxin-related	Core
CRYAB	CRYAB	crystallin alpha B	HSPB5; crystallin, alpha B	Core
CSF1	CSF1	colony stimulating factor 1	colony stimulating factor 1 (macrophage); macrophage colony stimulating factor 1; M-CSF,MCSF,MGC31930	Core
CSF1R	CSF1R	colony stimulating factor 1 receptor	C-FMS,CSFR,CD115; McDonough feline sarcoma viral (v-fms) oncogene homolog	Core
CSF2	CSF2	colony stimulating factor 2	colony stimulating factor 2 (granulocyte-macrophage); GM-CSF,GMCSF; sargramostim,molgramostim,granulocyte-macrophage colony stimulating factor	Core
CSF2RA	CSF2RA	colony stimulating factor 2 receptor subunit alpha	CD116,alphaGMR; colony stimulating factor 2 receptor, alpha, low-affinity (granulocyte-macrophage); alpha-GM-CSF receptor	Core
CSF2RB	CSF2RB	colony stimulating factor 2 receptor subunit beta	beta common cytokine receptor,beta-GM-CSF receptor; IL5RB,CD131,betaGMR; colony stimulating factor 2 receptor, beta, low-affinity (granulocyte-macrophage),colony stimulating factor 2 receptor beta common subunit	Core
CSF3	CSF3	colony stimulating factor 3	MGC45931; chromosome 17 open reading frame 33,colony stimulating factor 3 (granulocyte); granulocyte colony stimulating factor,pluripoietin,filgrastim,lenograstim	Core
CSF3R	CSF3R	colony stimulating factor 3 receptor	colony stimulating factor 3 receptor (granulocyte); GCSFR	Core
CSHL1	CSH1 | CSH2 | CSHL1	chorionic somatomammotropin hormone 1 | chorionic somatomammotropin hormone 2 | chorionic somatomammotropin hormone like 1	hCS-A,CSA,PL,CSMT,FLJ75407; chorionic somatomammotropin A,placental lactogen,choriomammotropin | hCS-B,CSB,CS-2; placental lactogen,chorionic somatomammotropin B | chorionic somatomammotropin CS-5; hCS-L,CSL,CS-5,MGC149868	Core
CSK	CSK	C-terminal Src kinase	c-src tyrosine kinase,CSK, non-receptor tyrosine kinase	Core
CSPG4	CSPG4	chondroitin sulfate proteoglycan 4	melanoma-associated chondroitin sulfate proteoglycan; chondroitin sulfate proteoglycan 4 (melanoma-associated); MCSPG,MEL-CSPG,MSK16,NG2,MCSP,HMW-MAA,CSPG4A	Add-On
CST7	CST7	cystatin F	cystatin F (leukocystatin); leukocystatin	Core
CSTB	CSTB	cystatin B	CST6,PME; stefin B,Epilepsy, progressive myoclonic 1; cystatin B (stefin B)	Add-On
CTLA4	CTLA4	cytotoxic T-lymphocyte associated protein 4	CD152,CD,GSE,CTLA-4; celiac disease 3,insulin-dependent diabetes mellitus 12	Core
CTNNB1	CTNNB1	catenin beta 1	catenin (cadherin-associated protein), beta 1 (88kD),catenin (cadherin-associated protein), beta 1, 88kDa,catenin (cadherin-associated protein), beta 1; beta-catenin,armadillo	Core
CTSD	CTSD	cathepsin D	ceroid-lipofuscinosis, neuronal 10; cathepsin D (lysosomal aspartyl protease); CLN10	Add-On
CTSG	CTSG	cathepsin G	CG	Core
CTSW	CTSW	cathepsin W	cathepsin W (lymphopain)	Core
CUZD1	CUZD1 | FAM24B-CUZD1	CUB and zona pellucida like domains 1 |	CUB and zona pellucida-like domains 1; ERG-1,UO-44 |	Core
CX3CL1	CX3CL1	C-X3-C motif chemokine ligand 1	small inducible cytokine subfamily D (Cys-X3-Cys), member 1 (fractalkine, neurotactin),chemokine (C-X3-C motif) ligand 1; NTN,C3Xkine,ABCD-3,CXC3C,CXC3; fractalkine,neurotactin	Core
CX3CR1	CX3CR1	C-X3-C motif chemokine receptor 1	CMKDR1,V28,CCRL1; chemokine (C-X3-C) receptor 1,chemokine (C-X3-C motif) receptor 1	Core
CXCL1/2/3	CXCL1 | CXCL2 | CXCL3	C-X-C motif chemokine ligand 1 | C-X-C motif chemokine ligand 2 | C-X-C motif chemokine ligand 3	melanoma growth stimulating activity, alpha; SCYB1,GROa,MGSA-a,NAP-3; GRO1 oncogene (melanoma growth stimulating activity, alpha),fibroblast secretory protein,chemokine (C-X-C motif) ligand 1 (melanoma growth stimulating activity, alpha) | GRO2 oncogene,chemokine (C-X-C motif) ligand 2; SCYB2,GROb,MIP-2a,MGSA-b,CINC-2a | SCYB3,GROg,MIP-2b,CINC-2b; GRO3 oncogene,chemokine (C-X-C motif) ligand 3	Core
CXCL10	CXCL10	C-X-C motif chemokine ligand 10	IFI10,IP-10,crg-2,mob-1,C7,gIP-10; small inducible cytokine subfamily B (Cys-X-Cys), member 10,chemokine (C-X-C motif) ligand 10	Core
CXCL12	CXCL12	C-X-C motif chemokine ligand 12	stromal cell-derived factor 1,chemokine (C-X-C motif) ligand 12; SCYB12,SDF-1a,SDF-1b,PBSF,TLSF-a,TLSF-b,TPAR1	Core
CXCL13	CXCL13	C-X-C motif chemokine ligand 13	small inducible cytokine B subfamily (Cys-X-Cys motif), member 13 (B-cell chemoattractant),chemokine (C-X-C motif) ligand 13; B-cell chemoattractant; BLC,BCA-1,BLR1L,ANGIE,ANGIE2	Add-On
CXCL14	CXCL14	C-X-C motif chemokine ligand 14	small inducible cytokine subfamily B (Cys-X-Cys), member 14 (BRAK),chemokine (C-X-C motif) ligand 14; breast and kidney; BRAK,NJAC,bolekine,Kec,MIP-2g,BMAC,KS1	Core
CXCL16	CXCL16	C-X-C motif chemokine ligand 16	SR-PSOX,CXCLG16,SRPSOX; chemokine (C-X-C motif) ligand 16; CXC chemokine ligand 16	Core
CXCL17	CXCL17	C-X-C motif chemokine ligand 17	chemokine (C-X-C motif) ligand 17; Dcip1,UNQ473,DMC,VCC1	Core
CXCL5	CXCL5 | CXCL6	C-X-C motif chemokine ligand 5 | C-X-C motif chemokine ligand 6	small inducible cytokine subfamily B (Cys-X-Cys), member 5 (epithelial-derived neutrophil-activating peptide 78),chemokine (C-X-C motif) ligand 5; ENA-78 | GCP-2,CKA-3; small inducible cytokine subfamily B (Cys-X-Cys), member 6 (granulocyte chemotactic protein 2),chemokine (C-X-C motif) ligand 6 (granulocyte chemotactic protein 2),chemokine (C-X-C motif) ligand 6; granulocyte chemotactic protein 2	Core
CXCL8	CXCL8	C-X-C motif chemokine ligand 8	interleukin 8,chemokine (C-X-C motif) ligand 8; SCYB8,LUCT,LECT,MDNCF,TSG-1,IL-8,NAP-1,3-10C,MONAP,AMCF-I,LYNAP,NAF,b-ENAP,GCP-1,K60,GCP1,NAP1; neutrophil-activating peptide 1,granulocyte chemotactic protein 1,monocyte-derived neutrophil chemotactic factor,lung giant cell carcinoma-derived chemotactic protein,tumor necrosis factor-induced gene 1,monocyte-derived neutrophil-activating peptide,lymp…	Core
CXCL9	CXCL9	C-X-C motif chemokine ligand 9	monokine induced by gamma interferon,chemokine (C-X-C motif) ligand 9; SCYB9,Humig,crg-10	Core
CXCR1	CXCR1	C-X-C motif chemokine receptor 1	CKR-1,CDw128a,CD181; interleukin 8 receptor, alpha,chemokine (C-X-C motif) receptor 1	Core
CXCR2	CXCR2 | CXCR2P1	C-X-C motif chemokine receptor 2 | C-X-C motif chemokine receptor 2 pseudogene 1	interleukin 8 receptor, beta,chemokine (C-X-C motif) receptor 2; CMKAR2,CD182 | interleukin 8 receptor, beta pseudogene,chemokine (C-X-C motif) receptor 2 pseudogene,chemokine (C-X-C motif) receptor 2 pseudogene 1	Core
CXCR3	CXCR3	C-X-C motif chemokine receptor 3	CKR-L2,CMKAR3,IP10-R,MigR,CD183; G protein-coupled receptor 9,chemokine (C-X-C motif) receptor 3	Core
CXCR4	CXCR4	C-X-C motif chemokine receptor 4	chemokine (C-X-C motif), receptor 4 (fusin),chemokine (C-X-C motif) receptor 4; LESTR,NPY3R,HM89,NPYY3R,D2S201E,fusin,HSY3RR,NPYR,CD184	Core
CXCR5	CXCR5	C-X-C motif chemokine receptor 5	MDR15,CD185; Burkitt lymphoma receptor 1, GTP-binding protein,Burkitt lymphoma receptor 1, GTP binding protein (chemokine (C-X-C motif) receptor 5),chemokine (C-X-C motif) receptor 5	Core
CXCR6	CXCR6	C-X-C motif chemokine receptor 6	chemokine (C-X-C motif) receptor 6; TYMSTR,STRL33,BONZO,CD186	Core
CYP1B1	CYP1B1	cytochrome P450 family 1 subfamily B member 1	cytochrome P450, subfamily I (dioxin-inducible), polypeptide 1 (glaucoma 3, primary infantile),cytochrome P450, family 1, subfamily B, polypeptide 1; CP1B	Core
CYP2U1	CYP2U1	cytochrome P450 family 2 subfamily U member 1	SPG49; spastic paraplegia 49; cytochrome P450, family 2, subfamily U, polypeptide 1,spastic paraplegia 56 (autosomal dominant)	Core
CYSTM1	CYSTM1	cysteine rich transmembrane module containing 1	ORF1-FL49; chromosome 5 open reading frame 32	Core
CYTOR	CYTOR | MIR4435-2HG	cytoskeleton regulator RNA | MIR4435-2 host gene	chromosome 2 open reading frame 59,non-protein coding RNA 152,long intergenic non-protein coding RNA 152; MGC4677 | long intergenic non-protein coding RNA 978,adipogenesis down-regulated transcript 2,lncRNA associated with poor prognosis of HCC,myeloid RNA regulator of Bim-induced death; MIR4435-1 host gene (non-protein coding),MIR4435-1 host gene; LINC00978,AGD2,AK001796,lncRNA-AWPPH,MORRBID	Core
DCN	DCN	decorin	DSPG2,SLRR1B; decorin proteoglycan	Core
DDC	DDC	dopa decarboxylase	AADC; aromatic L-amino acid decarboxylase	Core
DDIT3	DDIT3	DNA damage inducible transcript 3	CHOP10,GADD153,CHOP; DNA-damage-inducible transcript 3; C/EBP zeta	Core
DDR1	DDR1	discoidin domain receptor tyrosine kinase 1	discoidin domain receptor family, member 1; RTK6,CD167	Core
DDR2	DDR2	discoidin domain receptor tyrosine kinase 2	TKT; discoidin domain receptor family, member 2	Core
DDX58	RIGI	RNA sensor RIG-I	DEAD (Asp-Glu-Ala-Asp) box polypeptide 58,DExD/H-box helicase 58; RNA helicase RIG-I,retinoic acid inducible gene I,Antiviral innate immune response receptor RIG-I; RIG-I,FLJ13599,DKFZp434J1111,RIG-1,RIG1	Core
DHRS2	DHRS2	dehydrogenase/reductase 2	short chain dehydrogenase/reductase family 25C, member 1; HEP27,SDR25C1; dehydrogenase/reductase (SDR family) member 2	Core
DLL1	DLL1	delta like canonical Notch ligand 1	delta (Drosophila)-like 1,delta-like 1 (Drosophila)	Core
DLL4	DLL4	delta like canonical Notch ligand 4	delta-like 4 homolog (Drosophila),delta-like 4 (Drosophila)	Core
DMBT1	DMBT1	deleted in malignant brain tumors 1	salivary agglutinin,salivary scavenger and agglutinin; GP340,muclin,SALSA,Gp-340,hensin,vomeroglandin	Core
DNMT1	DNMT1	DNA methyltransferase 1	DNA (cytosine-5-)-methyltransferase 1; MCMT,CXXC9	Core
DNMT3A	DNMT3A	DNA methyltransferase 3 alpha	DNA (cytosine-5-)-methyltransferase 3 alpha	Core
DPP4	DPP4	dipeptidyl peptidase 4	DPPIV; dipeptidylpeptidase IV (CD26, adenosine deaminase complexing protein 2),adenosine deaminase complexing protein 2,dipeptidyl-peptidase 4	Core
DPT	DPT	dermatopontin		Add-On
DST	DST	dystonin	bullous pemphigoid antigen 1, 230/240kDa; BP240,KIAA0728,FLJ21489,FLJ13425,FLJ32235,FLJ30627,CATX-15,BPA,MACF2	Core
DUSP1	DUSP1	dual specificity phosphatase 1	HVH1,CL100,MKP-1	Core
DUSP2	DUSP2	dual specificity phosphatase 2	PAC-1	Core
DUSP4	DUSP4	dual specificity phosphatase 4	HVH2,MKP-2,TYP; VH1 homologous phosphatase 2,MAP kinase phosphatase 2	Core
DUSP5	DUSP5	dual specificity phosphatase 5	HVH3	Core
DUSP6	DUSP6	dual specificity phosphatase 6	MKP-3,PYST1	Core
EFNA1	EFNA1	ephrin A1	LERK1,ECKLG,GMAN; ephrin-A1; EPH-related receptor tyrosine kinase ligand 1,Tumor necrosis factor alpha-induced protein 4,gastric cancer metastasis associated long noncoding RNA	Core
EFNA4	EFNA4	ephrin A4	LERK4; ephrin-A4; EPH-related receptor tyrosine kinase ligand 4	Core
EFNA5	EFNA5	ephrin A5	EPH-related receptor tyrosine kinase ligand 7; AF1,LERK7; ephrin-A5	Core
EFNB1	EFNB1	ephrin B1	LERK2,Elk-L; craniofrontonasal syndrome (craniofrontonasal dysplasia),ephrin-B1; EPH-related receptor tyrosine kinase ligand 2	Core
EFNB2	EFNB2	ephrin B2	ephrin-B2; LERK5,Htk-L,HTKL,MGC126226,MGC126227,MGC126228; HTK ligand,ligand of eph-related kinase 5,eph-related receptor tyrosine kinase ligand 5	Core
EGF	EGF	epidermal growth factor	Pro-epidermal growth factor; epidermal growth factor (beta-urogastrone)	Core
EGFR	EGFR	epidermal growth factor receptor	ERBB1,ERRP; epidermal growth factor receptor (avian erythroblastic leukemia viral (v-erb-b) oncogene homolog); erythroblastic leukemia viral (v-erb-b) oncogene homolog (avian),erb-b2 receptor tyrosine kinase 1	Core
EIF5A/L1	EIF5A | EIF5AL1	eukaryotic translation initiation factor 5A | eukaryotic translation initiation factor 5A like 1	EIF5A1,EIF-5A,MGC99547,MGC104255 | bA342M3.3; eukaryotic translation initiation factor 5A pseudogene 1	Core
ELANE	ELANE	elastase, neutrophil expressed	NE,HNE,HLE,PMN-E; elastase 2, neutrophil; neutrophil elastase,leukocyte elastase,medullasin,PMN Elastase,polymorphonuclear leukocyte elastase	Core
EMP3	EMP3	epithelial membrane protein 3	YMP	Core
ENG	ENG	endoglin	Osler-Rendu-Weber syndrome 1; END,HHT1,CD105	Core
ENO1	ENO1	enolase 1	enolase 1, (alpha); alpha-enolase; PPH,MBP-1	Core
ENTPD1	ENTPD1	ectonucleoside triphosphate diphosphohydrolase 1	NTPDase-1,ATPDase,SPG64	Core
EOMES	EOMES	eomesodermin	eomesodermin (Xenopus laevis) homolog; T-box brain2; TBR2	Core
EPCAM	EPCAM	epithelial cell adhesion molecule	Ly74,TROP1,GA733-2,EGP34,EGP40,EGP-2,KSA,CD326,Ep-CAM,HEA125,KS1/4,MK-1,MH99,MOC31,MOC-31,323/A3,17-1A,TACST-1,CO-17A,ESA,BerEp4,Ber-Ep4; trophoblast cell surface antigen 1; antigen identified by monoclonal antibody AUA1,tumor-associated calcium signal transducer 1	Core
EPHA2	EPHA2	EPH receptor A2	EphA2	Core
EPHA3	EPHA3	EPH receptor A3	HEK,HEK4; EphA3	Core
EPHA4	EPHA4	EPH receptor A4	EphA4; Hek8	Core
EPHA7	EPHA7	EPH receptor A7	EphA7; Hek11	Core
EPHB2	EPHB2	EPH receptor B2	EphB2; Hek5,Tyro5	Core
EPHB3	EPHB3	EPH receptor B3	Hek2,Tyro6; EphB3	Core
EPHB4	EPHB4	EPH receptor B4	Tyro11; EphB4	Core
EPHB6	EPHB6	EPH receptor B6	EphB6; HEP	Core
EPOR	EPOR	erythropoietin receptor		Core
ERBB2	ERBB2	erb-b2 receptor tyrosine kinase 2	neuro/glioblastoma derived oncogene homolog,human epidermal growth factor receptor 2; v-erb-b2 avian erythroblastic leukemia viral oncogene homolog 2 (neuro/glioblastoma derived oncogene homolog),v-erb-b2 avian erythroblastic leukemia viral oncogene homolog 2; NEU,HER-2,CD340,HER2,c-ERB2,c-ERB-2	Core
ERBB3	ERBB3	erb-b2 receptor tyrosine kinase 3	HER3; human epidermal growth factor receptor 3; lethal congenital contracture syndrome 2,v-erb-b2 avian erythroblastic leukemia viral oncogene homolog 3	Core
ESAM	ESAM	endothelial cell adhesion molecule	W117m	Core
ESR1	ESR1	estrogen receptor 1	nuclear receptor subfamily 3 group A member 1,estrogen receptor alpha,oestrogen receptor alpha,E2 receptor alpha; NR3A1,Era,ER-alpha	Core
ETS1	ETS1	ETS proto-oncogene 1, transcription factor	FLJ10768,ETS-1; v-ets avian erythroblastosis virus E26 oncogene homolog 1; Avian erythroblastosis virus E26 (v-ets) oncogene homolog-1,ets protein	Core
ETV4	ETV4	ETS variant transcription factor 4	E1A enhancer binding protein; E1A-F,E1AF,PEA3; ets variant gene 4 (E1A enhancer-binding protein, E1AF),ETS variant 4	Core
ETV5	ETV5	ETS variant transcription factor 5	ERM; ets variant gene 5 (ets-related molecule),ETS variant 5; ets-related molecule	Core
EZH2	EZH2	enhancer of zeste 2 polycomb repressive complex 2 subunit	EZH1,ENX-1,KMT6,KMT6A; enhancer of zeste (Drosophila) homolog 2,enhancer of zeste homolog 2 (Drosophila)	Core
EZR	EZR	ezrin	cytovillin 2; villin 2 (ezrin)	Core
FABP4	FABP4	fatty acid binding protein 4	adipocyte fatty acid binding protein; A-FABP,aP2	Core
FABP5	FABP5 | FABP5P3	fatty acid binding protein 5 | fatty acid binding protein 5 pseudogene 3	fatty acid binding protein 5 (psoriasis-associated); E-FABP,PA-FABP,KFABP | fatty acid binding protein 5-like 3,fatty acid binding protein 5-like 3 (pseudogene); TCAG_1781704	Core
FAM30A	FAM30A	family with sequence similarity 30 member A	HSPC053; chromosome 14 open reading frame 110,KIAA0125	Core
FAP	FAP	fibroblast activation protein alpha	seprase; DPPIV; fibroblast activation protein, alpha	Add-On
FAS	FAS	Fas cell surface death receptor	TNF receptor superfamily member 6; tumor necrosis factor receptor superfamily, member 6,Fas (TNF receptor superfamily, member 6); CD95,APO-1	Core
FASLG	FASLG	Fas ligand	FasL,CD178; tumor necrosis factor (ligand) superfamily, member 6,Fas ligand (TNF superfamily, member 6)	Core
FASN	FASN	fatty acid synthase	short chain dehydrogenase/reductase family 27X, member 1,[Acyl-carrier-protein] S-acetyltransferase,[Acyl-carrier-protein] S-malonyltransferase,3-oxoacyl-[acyl-carrier-protein] synthase,3-oxoacyl-[acyl-carrier-protein] reductase,3-hydroxyacyl-[acyl-carrier-protein] dehydratase,Enoyl-[acyl-carrier-protein] reductase,Acyl-[acyl-carrier-protein] hydrolase; FAS,SDR27X1	Core
FAU	FAU	FAU ubiquitin like and ribosomal protein S30 fusion	Finkel-Biskis-Reilly murine sarcoma virus (FBR-MuSV) ubiquitously expressed (fox derived),Finkel-Biskis-Reilly murine sarcoma virus (FBR-MuSV) ubiquitously expressed,FAU, ubiquitin like and ribosomal protein S30 fusion; RPS30,FLJ22986,Fub1,Fubi,MNSFbeta,asr1,S30; ribosomal protein S30,Monoclonal nonspecific suppressor factor beta	Core
FCER1G	FCER1G	Fc epsilon receptor Ig	FcepsilonRI gamma chain; FcepsilonRIgamma; Fc fragment of IgE, high affinity I, receptor for; gamma polypeptide,Fc fragment of IgE receptor Ig	Core
FCGBP	FCGBP	Fc gamma binding protein	FC(GAMMA)BP,FcgammaBP; IgG Fc binding protein,Human Fc gamma BP; Fc fragment of IgG binding protein	Core
FCGR3A/B	FCGR3A | FCGR3B | LOC124905743	Fc gamma receptor IIIa | Fc gamma receptor IIIb |	Fc fragment of IgG, low affinity IIIa, receptor for (CD16),Fc fragment of IgG, low affinity IIIa, receptor (CD16a),Fc fragment of IgG receptor IIIa; CD16,CD16a,FcgammaRIIIa,FcGRIIIA | CD16,CD16b,FcgammaRIIIb,FcRIIIb; Fc fragment of IgG, low affinity IIIb, receptor for (CD16),Fc fragment of IgG, low affinity IIIb, receptor (CD16b),Fc fragment of IgG receptor IIIb |	Core
FCRLA	FCRLA	Fc receptor like A	MGC4595,FCRLc2,FCRLb,FCRLc1,FCRLd,FCRLe,FCRL,FREB,FCRLX; Fc receptor-like and mucin-like 1,Fc receptor-like A	Core
FES	FES	FES proto-oncogene, tyrosine kinase	Oncogene FES, feline sarcoma virus,c-fes/fps protein; FPS; feline sarcoma (Snyder-Theilen) viral (v-fes)/Fujinami avian sarcoma (PRCII) viral (v-fps) oncogene homolog,feline sarcoma oncogene	Core
FFAR2	FFAR2	free fatty acid receptor 2	FFA2R; G protein-coupled receptor 43	Core
FFAR3	FFAR3 | GPR42	free fatty acid receptor 3 | G protein-coupled receptor 42	G protein-coupled receptor 41; FFA3R | G protein-coupled receptor 42 pseudogene,G protein-coupled receptor 42 (gene/pseudogene); GPR41L,FFAR3L	Core
FFAR4	FFAR4	free fatty acid receptor 4	G protein-coupled receptor 129,G protein-coupled receptor 120,omega-3 fatty acid receptor 1; PGR4	Core
FGF1	FGF1	fibroblast growth factor 1	heparin-binding growth factor 1,endothelial cell growth factor, alpha,endothelial cell growth factor, beta; AFGF,ECGF,ECGFA,ECGFB,HBGF1,ECGF-beta,FGF-alpha,GLIO703; fibroblast growth factor 1 (acidic)	Core
FGF12	FGF12	fibroblast growth factor 12	fibroblast growth factor 12B,fibroblast growth factor homologous factor 1,myocyte-activating factor,fibroblast growth factor FGF-12b; FHF1	Core
FGF13	FGF13	fibroblast growth factor 13	long intergenic non-protein coding RNA 889; fibroblast growth factor homologous factor 2; FHF2,FGF2,FLJ30672	Core
FGF18	FGF18	fibroblast growth factor 18	FGF-18,ZFGF5	Core
FGF2	FGF2	fibroblast growth factor 2	fibroblast growth factor 2 (basic)	Core
FGF7	FGF7	fibroblast growth factor 7	keratinocyte growth factor; KGF; fibroblast growth factor 7 (keratinocyte growth factor)	Core
FGF9	FGF9	fibroblast growth factor 9	glia-activating factor; fibroblast growth factor 9 (glia-activating factor)	Core
FGFR1	FGFR1	fibroblast growth factor receptor 1	H2,H3,H4,H5,CEK,FLG,BFGFR,N-SAM,CD331; Pfeiffer syndrome; fms-related tyrosine kinase 2	Core
FGFR2	FGFR2	fibroblast growth factor receptor 2	Crouzon syndrome,Pfeiffer syndrome; CEK3,TK14,TK25,ECT1,K-SAM,CD332; bacteria-expressed kinase,keratinocyte growth factor receptor,craniofacial dysostosis 1,Jackson-Weiss syndrome	Core
FGFR3	FGFR3	fibroblast growth factor receptor 3	CEK2,JTK4,CD333; achondroplasia, thanatophoric dwarfism	Core
FGG	FGG	fibrinogen gamma chain	fibrinogen, gamma polypeptide	Core
FGR	FGR	FGR proto-oncogene, Src family tyrosine kinase	c-fgr,p55c-fgr; Gardner-Rasheed feline sarcoma viral (v-fgr) oncogene homolog,v-fgr feline Gardner-Rasheed sarcoma viral oncogene homolog,feline Gardner-Rasheed sarcoma viral oncogene homolog	Core
FHIT	FHIT	fragile histidine triad diadenosine triphosphatase	fragile histidine triad gene,fragile histidine triad; bis(5'-adenosyl)-triphosphatase; FRA3B,AP3Aase	Core
FKBP11	FKBP11	FKBP prolyl isomerase 11	FK506 binding protein 11 (19 kDa),FK506 binding protein 11, 19 kDa,FK506 binding protein 11; FKBP19	Core
FKBP5	FKBP5	FKBP prolyl isomerase 5	FK506-binding protein 5,FK506 binding protein 5; FKBP51,FKBP54,PPIase,P54,Ptg-10	Core
FLT1	FLT1	fms related receptor tyrosine kinase 1	VEGFR1; vascular endothelial growth factor receptor 1,vascular permeability factor receptor; fms-related tyrosine kinase 1 (vascular endothelial growth factor/vascular permeability factor receptor),fms-related tyrosine kinase 1,fms related tyrosine kinase 1	Core
FLT3LG	FLT3LG	fms related receptor tyrosine kinase 3 ligand	fms-related tyrosine kinase 3 ligand,fms related tyrosine kinase 3 ligand	Core
FN1	FN1	fibronectin 1	migration-stimulating factor,cold-insoluble globulin; MSF,CIG,LETS,GFND2,FINC	Core
FOS	FOS	Fos proto-oncogene, AP-1 transcription factor subunit	c-fos,AP-1; v-fos FBJ murine osteosarcoma viral oncogene homolog,FBJ murine osteosarcoma viral oncogene homolog	Core
FOXF1	FOXF1	forkhead box F1	FREAC1	Core
FOXP3	FOXP3	forkhead box P3	immune dysregulation, polyendocrinopathy, enteropathy, X-linked; JM2,XPID,AIID,PIDX,DIETER,SCURFIN	Core
FPR1	FPR1	formyl peptide receptor 1	FPR,FMLP	Core
FYB1	FYB1	FYN binding protein 1	FYN-binding protein (FYB-120/130),FYN binding protein; SLAP-130,FYB-120/130,ADAP; adhesion and degranulation promoting adaptor protein	Core
FYN	FYN	FYN proto-oncogene, Src family tyrosine kinase	SYN,SLK,MGC45350; FYN oncogene related to SRC, FGR, YES	Core
FZD1	FZD1	frizzled class receptor 1	DKFZp564G072; frizzled (Drosophila) homolog 1,frizzled homolog 1 (Drosophila),frizzled 1, seven transmembrane spanning receptor,frizzled family receptor 1; Wnt receptor,frizzled, Drosophila, homolog of, 1	Core
FZD3	FZD3	frizzled class receptor 3	frizzled (Drosophila) homolog 3,frizzled homolog 3 (Drosophila),frizzled 3, seven transmembrane spanning receptor,frizzled family receptor 3	Core
FZD4	FZD4	frizzled class receptor 4	CD344; frizzled (Drosophila) homolog 4,exudative vitreoretinopathy 1,frizzled homolog 4 (Drosophila),frizzled 4, seven transmembrane spanning receptor,frizzled family receptor 4	Core
FZD5	FZD5	frizzled class receptor 5	frizzled (Drosophila) homolog 5,chromosome 2 open reading frame 31,frizzled homolog 5 (Drosophila),frizzled 5, seven transmembrane spanning receptor,frizzled family receptor 5; HFZ5,DKFZP434E2135	Core
FZD6	FZD6	frizzled class receptor 6	Hfz6; frizzled (Drosophila) homolog 6,frizzled homolog 6 (Drosophila),frizzled 6, seven transmembrane spanning receptor,frizzled family receptor 6	Core
FZD7	FZD7	frizzled class receptor 7	frizzled (Drosophila) homolog 7,frizzled homolog 7 (Drosophila),frizzled 7, seven transmembrane spanning receptor,frizzled family receptor 7; FzE3	Core
FZD8	FZD8	frizzled class receptor 8	frizzled (Drosophila) homolog 8,frizzled homolog 8 (Drosophila),frizzled 8, seven transmembrane spanning receptor,frizzled family receptor 8	Core
G0S2	G0S2	G0/G1 switch 2	G0/G1switch 2; putative lymphocyte G0/G1 switch gene	Add-On
G6PD	G6PD	glucose-6-phosphate dehydrogenase	G6PD1	Core
GADD45B	GADD45B	growth arrest and DNA damage inducible beta	GADD45BETA,DKFZP566B133; growth arrest and DNA-damage-inducible, beta; myeloid differentiation primary response,growth arrest and DNA-damage-inducible beta	Core
GAS6	GAS6	growth arrest specific 6	AXL receptor tyrosine kinase ligand; AXL stimulatory factor; AXSF,FLJ34709,DKFZp666G247	Core
GATA3	GATA3	GATA binding protein 3	HDR; GATA-binding protein 3	Core
GC	GC	GC vitamin D binding protein	group-specific component (vitamin D binding protein),GC, vitamin D binding protein; DBP,VDBP,hDBP	Core
GCG	GCG	glucagon	glicentin-related polypeptide,glucagon-like peptide 1,glucagon-like peptide 2,preproglucagon; GLP1,GLP2,GRPP,GLP-1	Core
GDF15	GDF15	growth differentiation factor 15	PLAB,MIC-1,PDF,MIC1,NAG-1,PTGFB; prostate differentiation factor,non-steroidal anti-inflammatory drug-activated gene-1,macrophage inhibitory cytokine-1	Core
GLUD1	GLUD1 | GLUD2	glutamate dehydrogenase 1 | glutamate dehydrogenase 2	GDH,GDH1,hGDH1 | glutamate dehydrogenase pseudogene 1	Core
GLUL	GLUL	glutamate-ammonia ligase	glutamine synthetase; glutamate-ammonia ligase (glutamine synthase)	Core
GNLY	GNLY	granulysin	NKG5,LAG-2,D2S69E,TLA519; T-lymphocyte activation gene 519	Core
GPBAR1	GPBAR1	G protein-coupled bile acid receptor 1	BG37,GPCR,TGR5,M-BAR,GPCR19,GPR131,MGC40597	Core
GPER1	GPER1	G protein-coupled estrogen receptor 1	G protein-coupled receptor 30; FEG-1,GPCR-Br,LERGU,LERGU2,DRY12,LyGPR,CEPR	Core
GPNMB	GPNMB	glycoprotein nmb	glycoprotein (transmembrane) nmb; transmembrane glycoprotein,glycoprotein NMB,glycoprotein nmb-like protein,osteoactivin,hematopoietic growth factor inducible neurokinin-1,glycoprotein nonmetastatic melanoma protein B; NMB,HGFIN	Core
GPR183	GPR183	G protein-coupled receptor 183	EBV-induced G-protein coupled receptor 2; Epstein-Barr virus induced gene 2 (lymphocyte-specific G protein-coupled receptor)	Core
GPX1	GPX1	glutathione peroxidase 1	selenoprotein GPX1	Core
GPX3	GPX3	glutathione peroxidase 3	selenoprotein GPX3; glutathione peroxidase 3 (plasma)	Core
GSK3B	GSK3B	glycogen synthase kinase 3 beta		Add-On
GSN	GSN	gelsolin	DKFZp313L0718; amyloidosis, Finnish type; gelsolin (amyloidosis, Finnish type)	Core
GSTP1	GSTP1	glutathione S-transferase pi 1	GSTP	Core
GZMA	GZMA	granzyme A	CTL tryptase,Cytotoxic T-lymphocyte-associated serine esterase-3,Hanukah factor serine protease),granzyme 1; granzyme A (granzyme 1, cytotoxic T-lymphocyte-associated serine esterase 3)	Core
GZMB	GZMB	granzyme B	fragmentin 2,cytotoxic serine protease B,cathepsin G-like 1,T-cell serine protease 1-3E,granzyme 2,cytotoxic T-lymphocyte-associated serine esterase 1; CCPI,CGL-1,CSP-B,CGL1,CTSGL1,HLP,SECT; granzyme B (granzyme 2, cytotoxic T-lymphocyte-associated serine esterase 1)	Core
GZMH	GZMH	granzyme H	CGL-2,CCP-X,CTLA1,CSP-C; cathepsin G-like 2, protein h-CCPX; granzyme H (cathepsin G-like 2, protein h-CCPX)	Core
GZMK	GZMK	granzyme K	granzyme K (serine protease, granzyme 3; tryptase II),granzyme K (granzyme 3; tryptase II); tryptase II; TRYP2,PRSS	Core
H2AZ1	H2AZ1	H2A.Z variant histone 1	H2A histone family, member Z,H2A histone family member Z; H2A.Z	Core
H4C3	H4C3	H4 clustered histone 3	H4/g,dJ221C16.1; H4 histone family, member G,histone 1, H4c,histone cluster 1, H4c,histone cluster 1 H4 family member c	Core
HAVCR2	HAVCR2	hepatitis A virus cellular receptor 2	T-cell immunoglobulin mucin family member 3; Tim-3,TIM3,FLJ14428,TIMD3,CD366	Core
HBA1/2	HBA1 | HBA2	hemoglobin subunit alpha 1 | hemoglobin subunit alpha 2	hemoglobin, alpha 1; HBA-T3 | hemoglobin, alpha 2; HBA-T2	Core
HBB	HBB	hemoglobin subunit beta	hemoglobin, beta; CD113t-C,beta-globin	Core
HCAR2/3	HCAR2 | HCAR3	hydroxycarboxylic acid receptor 2 | hydroxycarboxylic acid receptor 3	niacin receptor 1; HCA2,HM74A,PUMAG,Puma-g,NIACR1; G protein-coupled receptor 109A | HCA3,HM74; G protein-coupled receptor 109B	Core
HCK	HCK	HCK proto-oncogene, Src family tyrosine kinase	JTK9; hemopoietic cell kinase	Core
HCST	HCST	hematopoietic cell signal transducer	DAP10,DKFZP586C1522,KAP10; DNAX-activation protein 10,kinase assoc pro of ~10kDa; phosphoinositide-3-kinase adaptor protein	Core
HDAC1	HDAC1	histone deacetylase 1	HD1,GON-10,KDAC1	Core
HDAC11	HDAC11	histone deacetylase 11		Core
HDAC3	HDAC3	histone deacetylase 3	RPD3,HD3,RPD3-2,KDAC3	Core
HDAC4	HDAC4	histone deacetylase 4	brachydactyly-mental retardation syndrome; KIAA0288,HDAC-A,HDACA,HD4,HA6116,HDAC-4	Core
HDAC5	HDAC5	histone deacetylase 5	KIAA0600,NY-CO-9,FLJ90614	Core
HEXB	HEXB	hexosaminidase subunit beta	hexosaminidase B (beta polypeptide); beta-hexosaminidase subunit beta	Add-On
HEY1	HEY1	hes related family bHLH transcription factor with YRPW motif 1	HESR-1,CHF2,HESR1,HRT-1,CHF-2,HERP2,bHLHb31; hairy/enhancer-of-split related with YRPW motif 1,hes-related family bHLH transcription factor with YRPW motif 1	Core
HGF	HGF	hepatocyte growth factor	deafness, autosomal recessive 39,hepatocyte growth factor (hepapoietin A; scatter factor); hepatopoietin A,fibroblast-derived tumor cytotoxic factor,scatter factor,lung fibroblast-derived mitogen; SF,F-TCF,HGFB,HPTA	Core
HIF1A	HIF1A	hypoxia inducible factor 1 subunit alpha	PAS domain-containing protein 8,Class E basic helix-loop-helix protein 78,Member of PAS protein 1; MOP1,HIF-1alpha,PASD8,HIF1,bHLHe78; hypoxia inducible factor 1, alpha subunit (basic helix-loop-helix transcription factor)	Core
HILPDA	HILPDA	hypoxia inducible lipid droplet associated	FLJ21076,HIG-2,HIG2; hypoxia inducible gene 2; chromosome 7 open reading frame 68,hypoxia inducible lipid droplet-associated	Core
HLA-DPA1	HLA-DPA1	major histocompatibility complex, class II, DP alpha 1		Core
HLA-DPB1	HLA-DPB1	major histocompatibility complex, class II, DP beta 1		Core
HLA-DQA1	HLA-DQA1 | HLA-DQA2	major histocompatibility complex, class II, DQ alpha 1 | major histocompatibility complex, class II, DQ alpha 2	CELIAC1 |	Core
HLA-DQB1/2	HLA-DQB1 | HLA-DQB2	major histocompatibility complex, class II, DQ beta 1 | major histocompatibility complex, class II, DQ beta 2	IDDM1,CELIAC1 |	Core
HLA-DRA	HLA-DRA	major histocompatibility complex, class II, DR alpha		Core
HLA-DRB	HLA-DRB1 | HLA-DRB3 | HLA-DRB4 | HLA-DRB5 | HLA-DRB6	major histocompatibility complex, class II, DR beta 1 | major histocompatibility complex, class II, DR beta 3 | major histocompatibility complex, class II, DR beta 4 | major histocompatibility complex, class II, DR beta 5 | major histocompatibility complex, class II, DR beta 6 (pseudogene)	| | | |	Core
HMGB2	HMGB2	high mobility group box 2	high-mobility group (nonhistone chromosomal) protein 2,high-mobility group box 2	Core
HMGCS1	HMGCS1	3-hydroxy-3-methylglutaryl-CoA synthase 1	3-hydroxy-3-methylglutaryl coenzyme A (HMG-CoA) synthase; 3-hydroxy-3-methylglutaryl-Coenzyme A synthase 1 (soluble),3-hydroxy-3-methylglutaryl-CoA synthase 1 (soluble)	Add-On
HMGN2	HMGN2 | HMGN2P46 | LOC107986383 | TRMT5	high mobility group nucleosomal binding domain 2 | high mobility group nucleosomal binding domain 2 pseudogene 46 | | tRNA methyltransferase 5	high-mobility group (nonhistone chromosomal) protein 17,high-mobility group nucleosomal binding domain 2 | chromosome 15 open reading frame 21,high-mobility group nucleosomal binding domain 2 pseudogene 46; FLJ39426,D-PCa-2 | | TRM5; KIAA1393,tRNA methyltransferase 5 homolog (S. cerevisiae); tRNA (guanine(37)-N1)-methyltransferase	Core
HPGDS	HPGDS	hematopoietic prostaglandin D synthase	glutathione S-transferase sigma; GSTS,PGDS,H-PGDS,PGD2,GSTS1-1,GSTS1	Core
HSD17B2	HSD17B2	hydroxysteroid 17-beta dehydrogenase 2	HSD17,SDR9C2; short chain dehydrogenase/reductase family 9C, member 2; hydroxysteroid (17-beta) dehydrogenase 2	Core
HSP90AA1	HSP90AA1	heat shock protein 90 alpha family class A member 1	heat shock 90kD protein 1, alpha,heat shock 90kDa protein 1, alpha,heat shock protein 90kDa alpha (cytosolic), class A member 1; Hsp89,Hsp90,FLJ31884,HSP90N	Core
HSP90AB1	HSP90AB1	heat shock protein 90 alpha family class B member 1	heat shock 90kD protein 1, beta,heat shock 90kDa protein 1, beta,heat shock protein 90kDa alpha (cytosolic), class B member 1	Core
HSP90B1	HSP90B1 | HSP90B2P	heat shock protein 90 beta family member 1 | heat shock protein 90 beta family member 2, pseudogene	endoplasmin; GP96,GRP94; tumor rejection antigen (gp96) 1,heat shock protein 90kDa beta (Grp94), member 1 | tumor rejection antigen (gp96) pseudogene 1,tumor rejection antigen (gp96) 1 pseudogene 1,heat shock protein 90kDa beta (Grp94), member 2, pseudogene; GRP94P1,GRP94b	Core
HSPA1A/B	HSPA1A | HSPA1B	heat shock protein family A (Hsp70) member 1A | heat shock protein family A (Hsp70) member 1B	HSP70-1; heat shock 70kD protein 1A,heat shock 70kDa protein 1A | heat shock 70kD protein 1B,heat shock 70kDa protein 1B; HSP70-2	Core
HSPB1	HSPB1	heat shock protein family B (small) member 1	heat shock 27kD protein 1,heat shock 27kDa protein 1; HSP27,HSP28,Hs.76067,Hsp25,CMT2F	Core
HSPG2	HSPG2	heparan sulfate proteoglycan 2	perlecan,PRCAN; perlecan proteoglycan,endorepellin; Schwartz-Jampel syndrome 1 (chondrodystrophic myotonia)	Add-On
HTT	HTT	huntingtin	huntingtin (Huntington disease); IT15	Core
IAPP	IAPP	islet amyloid polypeptide	AMYLIN,DAP,IAP; amylin	Core
ICA1	ICA1	islet cell autoantigen 1	islet cell autoantigen 1 (69kD),islet cell autoantigen 1, 69kDa; ICAp69,ICA69	Core
ICAM1	ICAM1	intercellular adhesion molecule 1	human rhinovirus receptor; BB2,CD54	Core
ICAM2	ICAM2	intercellular adhesion molecule 2	CD102	Core
ICAM3	ICAM3	intercellular adhesion molecule 3	CDW50,ICAM-R,CD50	Core
ICOS	ICOS	inducible T cell costimulator	inducible T-cell costimulator; AILIM,CD278; activation-inducible lymphocyte immunomediatory molecule	Core
ICOSLG	ICOSLG | LOC102723996	inducible T cell costimulator ligand |	B7-related protein 1,B7 homologue 2,B7 homolog 2; KIAA0653,GL50,B7-H2,B7RP-1,B7H2,B7RP1,ICOS-L,CD275,B7h; inducible T-cell costimulator ligand |	Core
IDO1	IDO1	indoleamine 2,3-dioxygenase 1	indoleamine-pyrrole 2,3 dioxygenase	Core
IER3	IER3	immediate early response 3	IEX-1,DIF-2,PRG1,IEX-1L	Core
IFI27	IFI27	interferon alpha inducible protein 27	P27,FAM14D,ISG12	Core
IFI44L	IFI44L	interferon induced protein 44 like	GS3686,TLDC5B; chromosome 1 open reading frame 29,interferon-induced protein 44-like	Core
IFI6	IFI6	interferon alpha inducible protein 6	IFI616,FAM14C,6-16,IFI-6-16; interferon, alpha-inducible protein (clone IFI-6-16)	Add-On
IFIH1	IFIH1	interferon induced with helicase C domain 1	helicard,melanoma differentiation-associated gene 5; MDA-5,Hlcd,MDA5,IDDM19	Core
IFIT1	IFIT1	interferon induced protein with tetratricopeptide repeats 1	interferon-induced protein with tetratricopeptide repeats 1; GARG-16	Core
IFIT3	IFIT3	interferon induced protein with tetratricopeptide repeats 3	ISG60,RIG-G,CIG-49,IFI60,GARG-49,IRG2; interferon-induced protein with tetratricopeptide repeats 4,interferon-induced protein with tetratricopeptide repeats 3	Core
IFITM1	IFITM1	interferon induced transmembrane protein 1	9-27,CD225,DSPA2a; interferon induced transmembrane protein 1 (9-27); interferon-induced transmembrane protein 1,dispanin subfamily A member 2a	Core
IFITM3	IFITM2 | IFITM3	interferon induced transmembrane protein 2 | interferon induced transmembrane protein 3	1-8D,DSPA2c; dispanin subfamily A member 2c; interferon induced transmembrane protein 2 (1-8D) | interferon induced transmembrane protein 3 (1-8U); 1-8U,DSPA2b; dispanin subfamily A member 2b	Core
IFNA1/13	IFNA1 | IFNA13	interferon alpha 1 | interferon alpha 13	IFNA@,IFL,IFN,IFN-ALPHA,IFNA13,IFN-alphaD; IFN-alpha 1b,interferon alpha 1b |	Core
IFNAR1	IFNAR1	interferon alpha and beta receptor subunit 1	IFNalpha/beta receptor 1,type I interferon receptor 1,interferon alpha/beta receptor 1; IFRC; interferon (alpha, beta and omega) receptor 1	Core
IFNAR2	IFNAR2	interferon alpha and beta receptor subunit 2	interferon alpha/beta receptor 2,IFNalpha/beta receptor subunit 2,type I interferon receptor 2; interferon (alpha, beta and omega) receptor 2	Core
IFNG	IFNG	interferon gamma		Core
IFNGR1	IFNGR1	interferon gamma receptor 1	CD119	Core
IFNGR2	IFNGR2	interferon gamma receptor 2	AF-1; interferon gamma receptor 2 (interferon gamma transducer 1)	Core
IFNL2/3	IFNL2 | IFNL3	interferon lambda 2 | interferon lambda 3	IL-28A; interleukin 28A,interleukin 28A (interferon, lambda 2) | interleukin 28B,interleukin 28B (interferon, lambda 3); IL-28B,IL28C	Core
IGF1	IGF1	insulin like growth factor 1	insulin-like growth factor 1 (somatomedin C); IGF1A,IGFI,IGF-I,IGF; somatomedin C	Core
IGF1R	IGF1R	insulin like growth factor 1 receptor	JTK13,CD221,IGFIR,MGC18216,IGFR; insulin-like growth factor 1 receptor	Core
IGF2	IGF2 | INS-IGF2	insulin like growth factor 2 | INS-IGF2 readthrough	FLJ44734,IGF-II; chromosome 11 open reading frame 43,insulin-like growth factor 2; somatomedin A,preptin |	Core
IGF2R	IGF2R	insulin like growth factor 2 receptor	insulin-like growth factor 2 receptor; CD222,MPRI,MPR1,CIMPR,M6P-R,CI-M6PR,CI-MPR,MPR300; cation-independent mannose-6 phosphate receptor	Core
IGFBP3	IGFBP3	insulin like growth factor binding protein 3	IBP3,BP-53; insulin-like growth factor binding protein 3; growth hormone-dependent binding protein,acid stable subunit of the 140 K IGF complex,binding protein 53,binding protein 29,IGF-binding protein 3	Core
IGFBP5	IGFBP5	insulin like growth factor binding protein 5	insulin-like growth factor binding protein 5	Core
IGFBP6	IGFBP6	insulin like growth factor binding protein 6	insulin-like growth factor binding protein 6	Core
IGFBP7	IGFBP7	insulin like growth factor binding protein 7	MAC25,IGFBP-7,PSF,FSTL2; insulin-like growth factor binding protein 7	Core
IGHA1	IGHA1	immunoglobulin heavy constant alpha 1	AL928768.3	Core
IGHD	IGHD	immunoglobulin heavy constant delta	immunoglobulin delta,constant region of heavy chain of IgD; FLJ00382,FLJ46727,MGC29633	Core
IGHG1	IGHG1 | IGHG2 | IGHG3 | IGHG4	immunoglobulin heavy constant gamma 1 (G1m marker) | immunoglobulin heavy constant gamma 2 (G2m marker) | immunoglobulin heavy constant gamma 3 (G3m marker) | immunoglobulin heavy constant gamma 4 (G4m marker)	| | |	Core
IGHG2	IGHG1 | IGHG2 | IGHG3 | IGHG4	immunoglobulin heavy constant gamma 1 (G1m marker) | immunoglobulin heavy constant gamma 2 (G2m marker) | immunoglobulin heavy constant gamma 3 (G3m marker) | immunoglobulin heavy constant gamma 4 (G4m marker)	| | |	Core
IGHM	IGHM	immunoglobulin heavy constant mu		Core
IGKC	IGKC	immunoglobulin kappa constant	HCAK1	Core
IKZF3	IKZF3	IKAROS family zinc finger 3	Aiolos; zinc finger protein, subfamily 1A, 3 (Aiolos),IKAROS family zinc finger 3 (Aiolos)	Core
IL10	IL10	interleukin 10	cytokine synthesis inhibitory factor,T-cell growth inhibitory factor; CSIF,TGIF,IL10A,IL-10	Core
IL10RA	IL10RA	interleukin 10 receptor subunit alpha	interleukin 10 receptor, alpha; HIL-10R,CDW210A,CD210a,CD210	Core
IL10RB	IL10RB	interleukin 10 receptor subunit beta	interleukin 10 receptor, beta; CRF2-4,CDW210B,IL-10R2	Core
IL11	IL11	interleukin 11	IL-11,AGIF; adipogenesis inhibitory factor,oprelvekin	Core
IL11RA	IL11RA	interleukin 11 receptor subunit alpha	interleukin 11 receptor, alpha	Core
IL12A	IL12A	interleukin 12A	natural killer cell stimulatory factor 1, 35 kD subunit,cytotoxic lymphocyte maturation factor 1, p35,interleukin 12, p35,IL-12, subunit p35,NF cell stimulatory factor chain 1,interleukin-12 alpha chain,IL35 subunit; interleukin 12A (natural killer cell stimulatory factor 1, cytotoxic lymphocyte maturation factor 1, p35); CLMF,IL-12A,p35,NFSK	Core
IL12B	IL12B	interleukin 12B	CLMF,IL-12B,NKSF,CLMF2; interleukin 12B (natural killer cell stimulatory factor 2, cytotoxic lymphocyte maturation factor 2, p40); natural killer cell stimulatory factor-2,cytotoxic lymphocyte maturation factor 2, p40,interleukin 12, p40,natural killer cell stimulatory factor, 40 kD subunit,interleukin-12 beta chain,IL12, subunit p40	Core
IL12RB1	IL12RB1	interleukin 12 receptor subunit beta 1	CD212; interleukin 12 receptor, beta 1	Core
IL12RB2	IL12RB2	interleukin 12 receptor subunit beta 2	interleukin 12 receptor, beta 2	Core
IL13RA1	IL13RA1	interleukin 13 receptor subunit alpha 1	IL-13Ra,NR4,CD213a1; IL13 receptor alpha-1 chain,CD213a1 antigen; interleukin 13 receptor, alpha 1	Core
IL15	IL15	interleukin 15	IL-15,MGC9721	Core
IL15RA	IL15RA	interleukin 15 receptor subunit alpha	CD215,IL-15RA; interleukin 15 receptor, alpha	Core
IL16	IL16	interleukin 16	LCF,IL-16,prIL-16,HsT19289,FLJ42735,FLJ16806; interleukin 16 (lymphocyte chemoattractant factor); prointerleukin 16,lymphocyte chemoattractant factor	Core
IL17A	IL17A	interleukin 17A	cytotoxic T-lymphocyte-associated protein 8; interleukin 17 (cytotoxic T-lymphocyte-associated serine esterase 8); IL-17A,IL-17	Core
IL17B	IL17B	interleukin 17B	IL-17B,ZCYTO7,IL-20,MGC138900,MGC138901,NIRF; neuronal interleukin-17-related factor	Core
IL17D	IL17D	interleukin 17D	IL-27,IL-17D,IL27,FLJ30846; interleukin 27	Core
IL17RA	IL17RA	interleukin 17 receptor A	interleukin 17 receptor; hIL-17R,IL-17RA,CDw217,CD217	Core
IL17RB	IL17RB	interleukin 17 receptor B	interleukin 17B receptor; IL17RH1,EVI27,CRL4	Core
IL17RE	IL17RE	interleukin 17 receptor E	FLJ23658	Core
IL18	IL18	interleukin 18	interleukin 18 (interferon-gamma-inducing factor); interferon-gamma-inducing factor; IGIF,IL1F4,IL-1g,IL-18	Core
IL18R1	IL18R1	interleukin 18 receptor 1	IL1RRP,IL-1Rrp,CD218a	Core
IL1A	IL1A	interleukin 1 alpha	IL1F1,IL-1A,IL1-ALPHA; preinterleukin 1 alpha,hematopoietin-1,pro-interleukin-1-alpha	Core
IL1B	IL1B	interleukin 1 beta	IL1F2,IL-1B,IL1-BETA	Core
IL1R1	IL1R1	interleukin 1 receptor type 1	interleukin-1 receptor, type I; D2S1473,CD121A; interleukin 1 receptor, type I	Core
IL1R2	IL1R2	interleukin 1 receptor type 2	interleukin 1 receptor, type II; CD121b	Core
IL1RAP	IL1RAP	interleukin 1 receptor accessory protein	IL-1RAcP,IL1R3,C3orf13	Core
IL1RL1	IL1RL1	interleukin 1 receptor like 1	homolog of mouse growth stimulation-expressed; ST2,FIT-1,ST2L,ST2V,DER4,T1,IL33R	Core
IL1RN	IL1RN	interleukin 1 receptor antagonist	IL1RA,ICIL-1RA,IL1F3,IRAP,IL-1RN,MGC10430; interleukin-1 receptor antagonist protein,intracellular interleukin-1 receptor antagonist	Core
IL2	IL2	interleukin 2	T cell growth factor; IL-2,TCGF	Core
IL20	IL20	interleukin 20	ZCYTO10,IL10D,IL-20	Core
IL20RA	IL20RA	interleukin 20 receptor subunit alpha	interleukin 20 receptor, alpha,interleukin 20 receptor alpha subunit; ZCYTOR7,IL-20R1	Core
IL22RA1	IL22RA1	interleukin 22 receptor subunit alpha 1	CRF2-9; interleukin 22 receptor,interleukin 22 receptor, alpha 1	Core
IL23A	IL23A	interleukin 23 subunit alpha	interleukin-six, G-CSF related factor; interleukin 23, alpha subunit p19; SGRF,IL23P19,IL-23,IL-23A,P19	Core
IL24	IL24	interleukin 24	melanoma differentiation association protein 7,suppression of tumorigenicity 16 (melanoma differentiation),IL-4-induced secreted protein; mda-7,IL10B,Mob-5,C49A,FISP,IL-24	Core
IL27RA	IL27RA	interleukin 27 receptor subunit alpha	WSX-1,TCCR,CRL1,WSX1,zcytor1,IL-27R; interleukin 27 receptor, alpha; T-cell cytokine receptor type 1	Core
IL2RA	IL2RA	interleukin 2 receptor subunit alpha	CD25; insulin-dependent diabetes mellitus 10,interleukin 2 receptor, alpha	Core
IL2RB	IL2RB	interleukin 2 receptor subunit beta	CD122; interleukin 15 receptor, beta,interleukin 2 receptor, beta	Core
IL2RG	IL2RG	interleukin 2 receptor subunit gamma	CD132; severe combined immunodeficiency,combined immunodeficiency, X-linked,interleukin 2 receptor, gamma	Core
IL32	IL32	interleukin 32	natural killer cell transcript 4; NK4,TAIF,TAIFb,TAIFd	Core
IL33	IL33	interleukin 33	chromosome 9 open reading frame 26 (NF-HEV); DVS27,DKFZp586H0523,NF-HEV,IL1F11; DVS27-related protein,nuclear factor for high endothelial venules,interleukin-1 family, member 11	Core
IL34	IL34	interleukin 34	chromosome 16 open reading frame 77; MGC34647,IL-34	Core
IL36G	IL36G	interleukin 36 gamma	interleukin 1 family, member 9; IL-1H1,IL-1RP2,IL-1F9,IL1H1,IL1E; interleukin-1 homolog 1,interleukin 1-related protein 2,interleukin-1 epsilon	Core
IL3RA	IL3RA	interleukin 3 receptor subunit alpha	CD123; interleukin 3 receptor, alpha (low affinity)	Core
IL4R	IL4R	interleukin 4 receptor	interleukin 13 receptor; CD124	Core
IL6	IL6	interleukin 6	interferon, beta 2; interleukin 6 (interferon, beta 2); IL-6,BSF2,HGF,HSF	Core
IL6R	IL6R	interleukin 6 receptor	membrane glycoprotein 80,interleukin 6 receptor subunit alpha; CD126,IL-6R,IL-1Ra,IL6RA,gp80	Core
IL6ST	IL6ST	interleukin 6 cytokine family signal transducer	gp130, oncostatin M receptor,Interleukin-6 receptor subunit beta,membrane glycoprotein 130; interleukin 6 signal transducer (gp130, oncostatin M receptor),interleukin 6 signal transducer; GP130,CD130,sGP130,IL-6RB	Core
IL7	IL7	interleukin 7	IL-7	Core
IL7R	IL7R	interleukin 7 receptor	CD127,IL7RA	Core
INHA	INHA	inhibin subunit alpha	inhibin, alpha	Core
INHBA	INHBA	inhibin subunit beta A	inhibin, beta A (activin A, activin AB alpha polypeptide),inhibin, beta A	Core
INHBB	INHBB	inhibin subunit beta B	inhibin, beta B (activin AB beta polypeptide),inhibin, beta B	Core
INS	INS | INS-IGF2	insulin | INS-IGF2 readthrough	insulin-dependent diabetes mellitus 2 |	Core
INSIG1	INSIG1	insulin induced gene 1	CL-6,MGC1405; INSIG-1 membrane protein	Add-On
INSR	INSR	insulin receptor	CD220	Core
IRF3	IRF3	interferon regulatory factor 3		Core
IRF4	IRF4	interferon regulatory factor 4	LSIRF	Core
ISG15	ISG15	ISG15 ubiquitin like modifier	interferon, alpha-inducible protein (clone IFI-15K); IFI15,UCRP	Add-On
ITGA1	ITGA1	integrin subunit alpha 1	very late antigen-1; integrin, alpha 1; VLA1,CD49a	Core
ITGA2	ITGA2	integrin subunit alpha 2	alpha 2 subunit of VLA-2 receptor; integrin, alpha 2 (CD49B, alpha 2 subunit of VLA-2 receptor); CD49b	Core
ITGA3	ITGA3	integrin subunit alpha 3	alpha 3 subunit of VLA-3 receptor,antigen CD49C; antigen identified by monoclonal antibody J143,integrin, alpha 3 (antigen CD49C, alpha 3 subunit of VLA-3 receptor); CD49c,VLA3a,VCA-2,GAP-B3	Core
ITGA5	ITGA5	integrin subunit alpha 5	fibronectin receptor, alpha polypeptide; CD49e; integrin, alpha 5 (fibronectin receptor, alpha polypeptide)	Core
ITGA6	ITGA6	integrin subunit alpha 6	integrin, alpha 6; CD49f	Core
ITGA8	ITGA8	integrin subunit alpha 8	integrin, alpha 8	Core
ITGA9	ITGA9	integrin subunit alpha 9	integrin, alpha 9; RLC,ITGA4L,ALPHA-RLC; integrin, alpha 4-like	Core
ITGAE	ITGAE	integrin subunit alpha E	integrin, alpha E (antigen CD103, human mucosal lymphocyte antigen 1; alpha polypeptide); CD103,HUMINAE; antigen CD103,human mucosal lymphocyte antigen 1, alpha polypeptide	Core
ITGAL	ITGAL	integrin subunit alpha L	integrin, alpha L (antigen CD11A (p180), lymphocyte function-associated antigen 1; alpha polypeptide); LFA-1,LFA1A; antigen CD11A (p180),lymphocyte function-associated antigen 1, alpha polypeptide	Core
ITGAM	ITGAM	integrin subunit alpha M	integrin, alpha M (complement component receptor 3, alpha; also known as CD11b (p170), macrophage antigen alpha polypeptide),integrin, alpha M (complement component 3 receptor 3 subunit); MAC-1,CD11b; complement component 3 receptor 3 subunit,macrophage-1 antigen alpha subunit	Core
ITGAV	ITGAV	integrin subunit alpha V	CD51; antigen identified by monoclonal antibody L230,vitronectin receptor,integrin, alpha V (vitronectin receptor, alpha polypeptide, antigen CD51),integrin, alpha V	Core
ITGAX	ITGAX	integrin subunit alpha X	integrin, alpha X (antigen CD11C (p150), alpha polypeptide),integrin, alpha X (complement component 3 receptor 4 subunit); complement component 3 receptor 4 subunit; CD11c	Core
ITGB1	ITGB1	integrin subunit beta 1	CD29,GPIIA; integrin, beta 1 (fibronectin receptor, beta polypeptide, antigen CD29 includes MDF2, MSK12)	Core
ITGB2	ITGB2	integrin subunit beta 2	complement component 3 receptor 3 and 4 subunit; LFA-1,MAC-1; integrin, beta 2 (antigen CD18 (p95), lymphocyte function-associated antigen 1; macrophage antigen 1 (mac-1) beta subunit),integrin, beta 2 (complement component 3 receptor 3 and 4 subunit)	Core
ITGB4	ITGB4	integrin subunit beta 4	integrin, beta 4; CD104	Core
ITGB5	ITGB5	integrin subunit beta 5	integrin, beta 5	Core
ITGB6	ITGB6	integrin subunit beta 6	integrin, beta 6	Core
ITGB8	ITGB8	integrin subunit beta 8	integrin, beta 8	Core
ITK	ITK	IL2 inducible T cell kinase	IL2-inducible T-cell kinase,IL2 inducible T-cell kinase; EMT,PSCTK2,LYK	Core
ITM2A	ITM2A	integral membrane protein 2A	BRICHOS domain containing 2A; BRICD2A,E25A	Core
ITM2B	ITM2B	integral membrane protein 2B	BRI,E25B,E3-16,BRICD2B,BRI2; BRICHOS domain containing 2B	Add-On
JAG1	JAG1	jagged canonical Notch ligand 1	Alagille syndrome,jagged 1; AHD,AWS,HJ1,CD339	Core
JAK1	JAK1	Janus kinase 1	JAK1A,JTK3	Core
JAK2	JAK2	Janus kinase 2	JTK10	Core
JCHAIN	JCHAIN	joining chain of multimeric IgA and IgM	immunoglobulin J polypeptide, linker protein for immunoglobulin alpha and mu polypeptides; IGCJ,JCH; immunoglobulin J chain,IgJ chain,J chain	Core
JUN	JUN	Jun proto-oncogene, AP-1 transcription factor subunit	v-jun avian sarcoma virus 17 oncogene homolog,jun oncogene; c-Jun,AP-1	Core
JUNB	JUNB	JunB proto-oncogene, AP-1 transcription factor subunit		Core
KDR	KDR	kinase insert domain receptor	FLK1,VEGFR,VEGFR2,CD309; kinase insert domain receptor (a type III receptor tyrosine kinase); vascular endothelial growth factor receptor 2,fetal liver kinase 1	Core
KIT	KIT	KIT proto-oncogene, receptor tyrosine kinase	piebald trait,v-kit Hardy-Zuckerman 4 feline sarcoma viral oncogene homolog; mast/stem cell growth factor receptor Kit; CD117,SCFR,C-Kit	Core
KITLG	KITLG	KIT ligand	mast cell growth factor,stem cell factor,steel factor,familial progressive hyperpigmentation 2; SCF,SF,Kitl,KL-1,FPH2,SLF,DFNA69	Core
KLF2	KLF2	KLF transcription factor 2	Kruppel-like factor 2 (lung),Kruppel like factor 2; LKLF; lung Kruppel-like factor	Core
KLK3	KLK3	kallikrein related peptidase 3	kallikrein 3, (prostate specific antigen); prostate specific antigen; PSA	Core
KLRB1	KLRB1	killer cell lectin like receptor B1	CD161,NKR-P1,NKR-P1A,hNKR-P1A,CLEC5B; killer cell lectin-like receptor subfamily B, member 1; natural killer cell surface protein P1A	Core
KLRF1	KLRF1	killer cell lectin like receptor F1	CLEC5C,NKp80; killer cell lectin-like receptor subfamily F, member 1	Core
KLRK1	KLRC4-KLRK1 | KLRK1	KLRC4-KLRK1 readthrough | killer cell lectin like receptor K1	| NKG2D,KLR,NKG2-D,CD314; DNA segment on chromosome 12 (unique) 2489 expressed sequence,killer cell lectin-like receptor subfamily K, member 1	Core
KRAS	KRAS	KRAS proto-oncogene, GTPase	KRAS1,K-Ras4B; v-Ki-ras2 Kirsten rat sarcoma 2 viral oncogene homolog,v-Ki-ras2 Kirsten rat sarcoma viral oncogene homolog,Kirsten rat sarcoma viral oncogene homolog	Core
KRT1	KRT1	keratin 1	KRT1A; epidermolytic hyperkeratosis 1,keratin 1, type II	Core
KRT10	KRT10	keratin 10	keratosis palmaris et plantaris,keratin 10, type I; K10,CK10; cytokeratin 10,epidermolytic hyperkeratosis	Core
KRT13	KRT13	keratin 13	K13,CK13,MGC3781,MGC161462; keratin, type I cytoskeletal 13,cytokeratin 13; keratin 13, type I	Core
KRT14	KRT14	keratin 14	keratin 14 (epidermolysis bullosa simplex, Dowling-Meara, Koebner),keratin 14, type I; epidermolysis bullosa simplex, Dowling-Meara, Koebner	Core
KRT15	KRT15	keratin 15	K15,CK15,K1CO; keratin-15, basic,keratin-15, beta,type I cytoskeletal 15,cytokeratin 15; keratin 15, type I	Core
KRT16	KRT16 | KRT16P1 | KRT16P2 | KRT16P3	keratin 16 | keratin 16 pseudogene 1 | keratin 16 pseudogene 2 | keratin 16 pseudogene 3	keratin 16, type I; NEPPK; focal non-epidermolytic palmoplantar keratoderma | keratin 14 pseudogene | | MGC102966; cytokeratin, Smith Magenis syndrome chromosome region	Core
KRT17	KRT17 | KRT17P1 | KRT17P2	keratin 17 | keratin 17 pseudogene 1 | keratin 17 pseudogene 2	keratin 17, type I | |	Core
KRT18	KRT18	keratin 18	keratin 18, type I	Core
KRT19	KRT19	keratin 19	K19,CK19,K1CS,MGC15366; keratin 19, type I; keratin, type I cytoskeletal 19,keratin, type I, 40-kd,cytokeratin 19,40-kDa keratin intermediate filament	Core
KRT20	KRT20	keratin 20	keratin 20, type I; CK20,K20,MGC35423	Core
KRT23	KRT23	keratin 23	keratin 23 (histone deacetylase inducible),keratin 23, type I; K23,DKFZP434G032,HAIK1,CK23,MGC26158	Core
KRT4	KRT4	keratin 4	CYK4; cytokeratin 4,keratin, type II cytoskeletal 4; CK4,K4	Core
KRT5	KRT5	keratin 5	epidermolysis bullosa simplex 2 Dowling-Meara/Kobner/Weber-Cockayne types,keratin 5 (epidermolysis bullosa simplex, Dowling-Meara/Kobner/Weber-Cockayne types),keratin 5, type II; KRT5A,CK-5	Core
KRT6A/B/C	KRT6A | KRT6B | KRT6C	keratin 6A | keratin 6B | keratin 6C	keratin 6C,keratin 6D,keratin 6A, type II; CK6C,K6C,CK6D,K6D | keratin-like 1 (a type II keratin sequence),keratin 6B, type II | keratin 6E,keratin 6C, type II	Core
KRT7	KRT7	keratin 7	keratin, type II cytoskeletal 7,cytokeratin 7,sarcolectin,keratin, 55K type II cytoskeletal; keratin 7, type II; K7,CK7,CK-7,K2C7,SCL	Core
KRT8	KRT8	keratin 8	CARD2,K8,CK8,CK-8,CYK8,K2C8,KO; keratin 8, type II	Core
KRT80	KRT80	keratin 80	KB20; keratin 80, type II	Core
KRT86	KRT86	keratin 86	keratin, hair, basic, 6 (monilethrix),keratin 86, type II; MNX,Hb6; hard keratin type II 6	Core
LAG3	LAG3	lymphocyte activating 3	CD223; lymphocyte-activation gene 3	Core
LAIR1	LAIR1	leukocyte associated immunoglobulin like receptor 1	CD305,LAIR-1; leukocyte-associated Ig-like receptor 1,leukocyte-associated immunoglobulin-like receptor 1	Core
LAMA4	LAMA4	laminin subunit alpha 4	LAMA3; laminin, alpha 4	Add-On
LAMP2	LAMP2	lysosomal associated membrane protein 2	CD107b; lysosomal-associated membrane protein 2	Core
LAMP3	LAMP3	lysosomal associated membrane protein 3	LAMP,TSC403,DC-LAMP,DCLAMP,CD208; lysosomal-associated membrane protein 3	Core
LCN2	LCN2	lipocalin 2	oncogene 24p3,neutrophil gelatinase-associated lipocalin,siderocalin; NGAL,24p3; lipocalin 2 (oncogene 24p3)	Core
LDB2	LDB2	LIM domain binding 2	CLIM1,LDB1	Core
LDHA	LDHA	lactate dehydrogenase A		Core
LDLR	LDLR	low density lipoprotein receptor	LDLCQ2; familial hypercholesterolemia	Core
LEFTY1	LEFTY1	left-right determination factor 1	left-right determination, factor B; LEFTYB	Core
LEP	LEP	leptin	leptin (murine obesity homolog),leptin (obesity homolog, mouse)	Core
LGALS1	LGALS1	galectin 1	lectin, galactoside-binding, soluble, 1; GBP	Core
LGALS3	LGALS3	galectin 3	MAC-2,GALIG; lectin, galactoside-binding, soluble, 3; advanced glycation end-product receptor 3	Core
LGALS3BP	LGALS3BP	galectin 3 binding protein	lectin, galactoside-binding, soluble, 3 binding protein; MAC-2-BP,90K,BTBD17B,TANGO10B,M2BP,gp90,CyCAP; L3 antigen,Mac-2-binding protein,serum protein 90K,transport and golgi organization 10 homolog B (Drosophila)	Core
LGALS9	LGALS9 | LGALS9B | LGALS9C | LOC124907928	galectin 9 | galectin 9B | galectin 9C |	LGALS9A; lectin, galactoside-binding, soluble, 9 | lectin, galactoside-binding, soluble, 9B | lectin, galactoside-binding, soluble, 9C |	Core
LGR5	LGR5	leucine rich repeat containing G protein-coupled receptor 5	HG38,FEX; G protein-coupled receptor 49	Core
LIF	LIF	LIF interleukin 6 family cytokine	differentiation inhibitory activity,differentiation-inducing factor,hepatocyte-stimulating factor III,cholinergic differentiation factor,human interleukin in DA cells; CDF,DIA,HILDA; leukemia inhibitory factor,LIF, interleukin 6 family cytokine	Core
LIFR	LIFR	LIF receptor subunit alpha	CD118; leukemia inhibitory factor receptor,leukemia inhibitory factor receptor alpha,LIF receptor alpha	Core
LINC01781	LINC01781	long intergenic non-protein coding RNA 1781		Core
LINC01857	LINC01857	long intergenic non-protein coding RNA 1857	AC079767.4	Core
LINC02446	LINC02446	long intergenic non-protein coding RNA 2446		Core
LMNA	LMNA	lamin A/C	mandibuloacral dysplasia type A; HGPS,MADA; cardiomyopathy, dilated 1A (autosomal dominant),limb girdle muscular dystrophy 1B (autosomal dominant),progeria 1 (Hutchinson-Gilford type),lamin A/C-like 1	Core
LPAR5	LPAR5	lysophosphatidic acid receptor 5	G protein-coupled receptor 92; KPG_010,LPA5	Core
LTB	LTB	lymphotoxin beta	p33,TNFSF3; TNF superfamily member 3	Core
LTBR	LTBR	lymphotoxin beta receptor	TNFR superfamily, member 3; TNFCR,TNFR-RP,TNFR2-RP,TNF-R-III,TNFRSF3	Core
LTF	LTF	lactotransferrin	HLF2	Core
LUM	LUM	lumican	SLRR2D; lumican proteoglycan	Core
LY6D	LY6D	lymphocyte antigen 6 family member D	lymphocyte antigen 6 complex, locus D; E48	Core
LY75	LY75 | LY75-CD302	lymphocyte antigen 75 | LY75-CD302 readthrough	DEC-205,CLEC13B,CD205 |	Core
LYN	LYN	LYN proto-oncogene, Src family tyrosine kinase	JTK8; v-yes-1 Yamaguchi sarcoma viral related oncogene homolog	Core
LYVE1	LYVE1	lymphatic vessel endothelial hyaluronan receptor 1	LYVE-1; extracellular link domain containing 1	Add-On
LYZ	LYZ	lysozyme	lysozyme (renal amyloidosis); renal amyloidosis	Core
MAF	MAF	MAF bZIP transcription factor	v-maf avian musculoaponeurotic fibrosarcoma oncogene homolog; c-MAF	Core
MALAT1	MALAT1	metastasis associated lung adenocarcinoma transcript 1	PRO1073,MALAT-1,NCRNA00047,HCN,NEAT2,LINC00047,mascRNA; metastasis associated lung adenocarcinoma transcript 1 (non-protein coding); metastasis associated in lung adenocarcinoma transcript 1,non-protein coding RNA 47,hepcarcin,nuclear enriched abundant transcript 2,nuclear paraspeckle assembly transcript 2 (non-protein coding),long intergenic non-protein coding RNA 47	Core
MAML2	MAML2	mastermind like transcriptional coactivator 2	KIAA1819,MAM3; mastermind (Drosophila)-like 2,mastermind-like 2 (Drosophila)	Core
MAP1LC3B/2	MAP1LC3B | MAP1LC3B2 | MAP1LC3BP1	microtubule associated protein 1 light chain 3 beta | microtubule associated protein 1 light chain 3 beta 2 | microtubule associated protein 1 light chain 3 beta pseudogene 1	ATG8F | ATG8G |	Core
MAP2K1	MAP2K1	mitogen-activated protein kinase kinase 1	MEK1,MAPKK1	Add-On
MAPK13	MAPK13	mitogen-activated protein kinase 13	SAPK4,p38delta	Core
MAPK14	MAPK14	mitogen-activated protein kinase 14	p38 MAP kinase; PRKM14,p38,Mxi2,PRKM15	Core
MARCKSL1	MARCKSL1	MARCKS like 1	MARCKS-like protein; F52,MacMARCKS,MLP1	Add-On
MARCO	MARCO	macrophage receptor with collagenous structure	SCARA2,SR-A6; scavenger receptor class A, member 2	Core
MB	MB	myoglobin	PVALB	Core
MECOM	MECOM	MDS1 and EVI1 complex locus	PR domain 3; myelodysplasia syndrome 1,ecotropic viral integration site 1; MDS1-EVI1,PRDM3,KMT8E	Core
MEG3	MEG3	maternally expressed 3	maternally expressed 3,maternally expressed 3 (non-protein coding); non-protein coding RNA 23,long intergenic non-protein coding RNA 23,gene trap locus 2; GTL2,NCRNA00023,LINC00023,onco-lncRNA-83	Core
MERTK	MERTK	MER proto-oncogene, tyrosine kinase	c-mer proto-oncogene tyrosine kinase; mer,RP38,c-Eyk,Tyro12	Core
MET	MET	MET proto-oncogene, receptor tyrosine kinase	met proto-oncogene; hepatocyte growth factor receptor; HGFR,RCCP2,DFNB97	Core
MFAP5	MFAP5	microfibril associated protein 5	microfibril-associated glycoprotein-2; MAGP2,MP25; microfibrillar associated protein 5	Core
MGP	MGP	matrix Gla protein		Core
MHC I	HLA-A | HLA-B | HLA-C | HLA-E | HLA-F | HLA-G | HLA-H | HLA-J | HLA-L	major histocompatibility complex, class I, A | major histocompatibility complex, class I, B | major histocompatibility complex, class I, C | major histocompatibility complex, class I, E | major histocompatibility complex, class I, F | major histocompatibility complex, class I, G | major histocompatibility complex, class I, H (pseudogene) | major histocompatibility complex, class I, J (pseudogene)…	| ankylosing spondylitis | psoriasis susceptibility 1 | | | HLA-G histocompatibility antigen, class I, G; b2 microglobulin | | CDA12,HLA-59 | HLA-92	Core
MIF	MIF	macrophage migration inhibitory factor	macrophage migration inhibitory factor (glycosylation-inhibiting factor); glycosylation-inhibiting factor,phenylpyruvate tautomerase; GIF	Core
MIR4435-2HG	MIR4435-2HG	MIR4435-2 host gene	long intergenic non-protein coding RNA 978,adipogenesis down-regulated transcript 2,lncRNA associated with poor prognosis of HCC,myeloid RNA regulator of Bim-induced death; MIR4435-1 host gene (non-protein coding),MIR4435-1 host gene; LINC00978,AGD2,AK001796,lncRNA-AWPPH,MORRBID	Core
MKI67	MKI67	marker of proliferation Ki-67	antigen identified by monoclonal antibody Ki-67; protein phosphatase 1, regulatory subunit 105,Molecular Immunology Borstel antibody 1; MIB-1,PPP1R105,Ki-67	Core
MMP1	MMP1	matrix metallopeptidase 1	matrix metalloproteinase 1 (interstitial collagenase); interstitial collagenase	Core
MMP12	MMP12	matrix metallopeptidase 12	matrix metalloproteinase 12 (macrophage elastase); macrophage elastase; HME	Core
MMP14	MMP14	matrix metallopeptidase 14	MT1-MMP; matrix metalloproteinase 14 (membrane-inserted),matrix metallopeptidase 14 (membrane-inserted); membrane type 1 metalloprotease,membrane type 1-matrix metalloproteinase	Core
MMP19	MMP19	matrix metallopeptidase 19	RASI-1; matrix metalloproteinase 19	Core
MMP2	MMP2	matrix metallopeptidase 2	matrix metalloproteinase 2 (gelatinase A, 72kDa gelatinase, 72kDa type IV collagenase); TBE-1	Core
MMP7	MMP7	matrix metallopeptidase 7	matrix metalloproteinase 7 (matrilysin, uterine); PUMP-1; matrilysin	Core
MMP9	MMP9	matrix metallopeptidase 9	matrix metalloproteinase 9 (gelatinase B, 92kDa gelatinase, 92kDa type IV collagenase)	Core
MPO	MPO	myeloperoxidase		Core
MRC1	MRC1	mannose receptor C-type 1	mannose receptor, C type 1-like 1,mannose receptor, C type 1; macrophage mannose receptor; CLEC13D,CD206,bA541I19.1,CLEC13DL	Core
MRC2	MRC2	mannose receptor C type 2	C-type lectin domain family 13 member E,endocytic receptor 180; mannose receptor, C type 2; KIAA0709,ENDO180,CLEC13E,CD280	Core
MS4A1	MS4A1	membrane spanning 4-domains A1	membrane-spanning 4-domains, subfamily A, member 1; B1,Bp35,FMC7	Core
MS4A4A	MS4A4A	membrane spanning 4-domains A4A	CD20L1,MS4A7; membrane-spanning 4-domains, subfamily A, member 4,membrane-spanning 4-domains, subfamily A, member 4A	Core
MS4A6A	MS4A6A | MS4A6E	membrane spanning 4-domains A6A | membrane spanning 4-domains A6E	CD20L3; membrane-spanning 4-domains, subfamily A, member 6A | membrane-spanning 4-domains, subfamily A, member 6E	Core
MSMB	MSMB	microseminoprotein beta	PSP-94,PSP57,PSP94,IGBF,MSP,MSPB,PN44,PRPS,PSP; beta-microseminoprotein; microseminoprotein, beta-	Core
MSR1	MSR1	macrophage scavenger receptor 1	SCARA1,CD204,SR-AI,SR-AII,SR-AIII,SR-A	Core
MST1R	MST1R	macrophage stimulating 1 receptor	c-met-related tyrosine kinase; PTK8 protein tyrosine kinase 8,S13 erythroblastosis (avian) oncogene homolog,S13 avian erythroblastosis oncogene homolog; CDw136,CD136	Core
MT1X	MT1X	metallothionein 1X	MT-1l	Core
MT2A	MT2A	metallothionein 2A		Core
MTOR	MTOR	mechanistic target of rapamycin kinase	FK506 binding protein 12-rapamycin associated protein 1,mechanistic target of rapamycin (serine/threonine kinase),mechanistic target of rapamycin; RAFT1,RAPT1,FLJ44809; FK506 binding protein 12-rapamycin associated protein 2,rapamycin target protein,FKBP12-rapamycin complex-associated protein 1,FKBP-rapamycin associated protein,rapamycin associated protein FRAP2,dJ576K7.1 (FK506 binding protein 1…	Core
MX1	MX1	MX dynamin like GTPase 1	IFI-78K,MxA,lncMX1-215; interferon-inducible protein p78; myxovirus (influenza) resistance 1, homolog of murine (interferon-inducible protein p78),myxovirus (influenza virus) resistance 1, interferon-inducible protein p78 (mouse)	Core
MXRA8	MXRA8	matrix remodeling associated 8	matrix-remodelling associated 8; DKFZp586E2023; limitrin	Core
MYC	MYC	MYC proto-oncogene, bHLH transcription factor	c-Myc,bHLHe39,MYCC; v-myc avian myelocytomatosis viral oncogene homolog	Core
MYH11	MYH11	myosin heavy chain 11	SMMHC,SMHC,SMMS-1; myosin, heavy polypeptide 11, smooth muscle	Core
MYH6	MYH6	myosin heavy chain 6	myosin, heavy polypeptide 6, cardiac muscle, alpha (cardiomyopathy, hypertrophic 1); cardiomyopathy, hypertrophic 1	Core
MYL12A	MYL12A | MYL12B | MYL12BP2	myosin light chain 12A | myosin light chain 12B | MYL12B pseudogene 2	MLCB,MYL2B,MRLC3,MRCL3; myosin, light polypeptide, regulatory, non-sarcomeric (20kD),myosin, light chain 12A, regulatory, non-sarcomeric; myosin regulatory light chain 3 | myosin regulatory light chain 2; myosin, light chain 12B, regulatory; MRLC2 | myosin, light chain 12B pseudogene 2	Core
MYL4	MYL4	myosin light chain 4	ALC1,AMLC,GT1,PRO1957; myosin, atrial/fetal muscle, light chain,atrial myosin light chain 1; myosin, light polypeptide 4, alkali; atrial, embryonic,myosin, light chain 4, alkali; atrial, embryonic	Core
MYL7	MYL7	myosin light chain 7	MYLC2A,MYL2A; myosin, light polypeptide 7, regulatory,myosin, light chain 7, regulatory	Core
MYL9	MYL9	myosin light chain 9	myosin, light polypeptide 9, regulatory,myosin, light chain 9, regulatory; MYRL2,MLC2,LC20,MRLC1; myosin regulatory light chain 2, smooth muscle isoform,myosin regulatory light chain 1	Core
MZB1	MZB1	marginal zone B and B1 cell specific protein	plasma cell-induced ER protein 1,proapoptotic caspase adaptor protein,mesenteric oestrogen-dependent adipose gene- 7; marginal zone B and B1 cell-specific protein; PACAP,MGC29506,HSPC190,pERp1,MEDA-7	Core
MZT2A/B	MZT2A | MZT2B	mitotic spindle organizing protein 2A | mitotic spindle organizing protein 2B	mitotic-spindle organizing protein associated with a ring of gamma-tubulin 2A; family with sequence similarity 128, member A; MOZART2A | mitotic-spindle organizing protein associated with a ring of gamma-tubulin 2B; family with sequence similarity 128, member B; FLJ14346,MOZART2B	Core
NACA	NACA | NACA2 | NACA4P	nascent polypeptide associated complex subunit alpha | nascent polypeptide associated complex subunit alpha 2 | NACA family member 4, pseudogene	NACA1; nascent-polypeptide-associated complex alpha polypeptide | MGC71999; nascent-polypeptide-associated complex alpha polypeptide-like; alpha-NAC protein | FKSG17; nascent-polypeptide-associated complex alpha polypeptide pseudogene 1,nascent polypeptide associated complex alpha subunit pseudogene 1,NACA pseudogene 1	Core
NANOG	NANOG | NANOGP8	Nanog homeobox | Nanog homeobox retrogene P8	FLJ12581,FLJ40451 | Nanog homeobox pseudogene 8	Core
NCAM1	NCAM1	neural cell adhesion molecule 1	NCAM,CD56	Add-On
NCR1	NCR1	natural cytotoxicity triggering receptor 1	lymphocyte antigen 94 (mouse) homolog (activating NK-receptor; NK-p46); NK-p46,NKP46,CD335	Core
NDRG1	NDRG1	N-myc downstream regulated 1	DRG1,RTP,TDD5,NDR1	Core
NDUFA4L2	NDUFA4L2	NDUFA4 mitochondrial complex associated like 2	NADH-ubiquinone oxidoreductase MLRQ subunit homolog,cytochrome c oxidase subunit FA4 like 2,mitochondrial stress response hypoxia; NADH dehydrogenase (ubiquinone) 1 alpha subcomplex, 4-like 2,NDUFA4, mitochondrial complex associated like 2; NUOMS,FLJ26118,COXFA4L2,MISTRH	Add-On
NEAT1	FRMD8 | NEAT1	FERM domain containing 8 | nuclear paraspeckle assembly transcript 1	FLJ90369,FKSG44,iTAP; iRhom Tail-Associated Protein | non-protein coding RNA 84,nuclear paraspeckle assembly transcript 1 (non-protein coding); trophoblast derived non-protein coding RNA,nuclear enriched abundant transcript 1,long intergenic non-protein coding RNA 84,virus inducible non-coding RNA; TncRNA,MENepsilon/beta,LINC00084,VINC	Core
NELL2	NELL2	neural EGFL like 2	nel (chicken)-like 2,NEL-like 2 (chicken); NRP2	Core
NFKB1	NFKB1	nuclear factor kappa B subunit 1	nuclear factor of kappa light polypeptide gene enhancer in B-cells 1; KBF1,p105,NFKB-p50,p50,NF-kappaB,NFkappaB,NF-kB1; Nuclear factor NF-kappa-B p105 subunit	Core
NFKBIA	NFKBIA	NFKB inhibitor alpha	NF-kappa-B inhibitor alpha; IKBA,MAD-3,IkappaBalpha; nuclear factor of kappa light polypeptide gene enhancer in B-cells inhibitor, alpha	Core
NGFR	NGFR	nerve growth factor receptor	TNFRSF16,CD271,p75NTR; nerve growth factor receptor (TNFR superfamily, member 16); low affinity nerve growth factor receptor,TNFR superfamily, member 16	Core
NKG7	NKG7	natural killer cell granule protein 7	GIG1,GMP-17; natural killer cell group 7 sequence; granule membrane protein 17	Core
NLRC4	NLRC4	NLR family CARD domain containing 4	caspase recruitment domain family, member 12; CLAN1,ipaf,CLANA,CLANB,CLANC,CLAND,CLR2.1,CLAN; nucleotide-binding oligomerization domain, leucine rich repeat and CARD domain containing 4,NOD-like receptor C4	Core
NLRC5	NLRC5	NLR family CARD domain containing 5	NOD27,CLR16.1,FLJ21709; nucleotide-binding oligomerization domain, leucine rich repeat and CARD domain containing 5,NOD-like receptor C5	Core
NLRP1	NLRP1	NLR family pyrin domain containing 1	KIAA0926,DKFZp586O1822,CARD7,NAC,CLR17.1,DEFCAP,VAMAS1; nucleotide-binding oligomerization domain, leucine rich repeat and pyrin domain containing 1; NACHT, leucine rich repeat and PYD (pyrin domain) containing 1,systemic lupus erythematosus, vitiligo-related 1	Core
NLRP2	NLRP2	NLR family pyrin domain containing 2	NACHT, leucine rich repeat and PYD containing 2; nucleotide-binding oligomerization domain, leucine rich repeat and pyrin domain containing 2; FLJ20510,PYPAF2,NBS1,PAN1,CLR19.9	Core
NLRP3	NLRP3	NLR family pyrin domain containing 3	Cryopyrin,nucleotide-binding oligomerization domain, leucine rich repeat and pyrin domain containing 3; cold autoinflammatory syndrome 1,deafness, autosomal dominant 34; AGTAVPRL,AII,AVP,FCAS,FCU,NALP3,PYPAF1,MWS,CLR1.1	Core
NOD2	NOD2	nucleotide binding oligomerization domain containing 2	nucleotide-binding oligomerization domain, leucine rich repeat and CARD domain containing 2,NOD-like receptor C2,NLR family, CARD domain containing 2; BLAU,CD,PSORAS1,CLR16.3,NLRC2; caspase recruitment domain family, member 15	Core
NOSIP	NOSIP	nitric oxide synthase interacting protein	CGI-25	Core
NOTCH1	NOTCH1	notch receptor 1	Notch (Drosophila) homolog 1 (translocation-associated),Notch homolog 1, translocation-associated (Drosophila),notch 1	Core
NOTCH2	NOTCH2	notch receptor 2	Notch (Drosophila) homolog 2,Notch homolog 2 (Drosophila),notch 2	Core
NOTCH3	NOTCH3	notch receptor 3	Notch (Drosophila) homolog 3,Notch homolog 3 (Drosophila),notch 3; CASIL	Core
NPPC	NPPC	natriuretic peptide C	CNP; natriuretic peptide precursor C	Core
NPR1	NPR1	natriuretic peptide receptor 1	GUCY2A,ANPa; guanylate cyclase A; atrionatriuretic peptide receptor A,natriuretic peptide receptor A	Core
NPR2	NPR2	natriuretic peptide receptor 2	GUCY2B,ANPb,GC-B; acromesomelic dysplasia, Maroteaux type,atrionatriuretic peptide receptor B,natriuretic peptide receptor B; guanylate cyclase 2B,guanylyl cyclase B	Core
NPR3	NPR3	natriuretic peptide receptor 3	GUCY2B,FLJ14054; guanylate cyclase C; chromosome 5 open reading frame 23,atrionatriuretic peptide receptor C,natriuretic peptide receptor C/guanylate cyclase C (atrionatriuretic peptide receptor C),natriuretic peptide receptor C	Core
NR1H2	NR1H2	nuclear receptor subfamily 1 group H member 2	ubiquitously-expressed nuclear receptor,nuclear receptor subfamily 1, group H, member 2; NER,NER-I,RIP15,LXR-b,LXRb; liver X receptor-beta	Core
NR1H3	NR1H3	nuclear receptor subfamily 1 group H member 3	LXR-a,RLD-1,LXRa; nuclear receptor subfamily 1, group H, member 3; liver X receptor-alpha	Core
NR2F2	NR2F2	nuclear receptor subfamily 2 group F member 2	nuclear receptor subfamily 2, group F, member 2; COUP transcription factor II; COUP-TFII,COUPTFB,SVP40,NF-E3,COUPTF2	Add-On
NR3C1	NR3C1	nuclear receptor subfamily 3 group C member 1	GR; glucocorticoid receptor,nuclear receptor subfamily 3, group C, member 1,nuclear receptor subfamily 3, group C, member 1 (glucocorticoid receptor)	Core
NRG1	NRG1	neuregulin 1	NRG1 intronic transcript 2 (non-protein coding); HRG,NDF,GGF	Core
NRXN1	NRXN1	neurexin 1	KIAA0578,Hs.22998	Core
NRXN3	NRXN3	neurexin 3	chromosome 14 open reading frame 60; KIAA0743	Core
NTRK2	NTRK2	neurotrophic receptor tyrosine kinase 2	neurotrophic tyrosine kinase, receptor, type 2; BDNF/NT-3 growth factors receptor; TRKB	Core
NUPR1	NUPR1	nuclear protein 1, transcriptional regulator	COM1,p8; candidate of metastasis 1	Add-On
NUSAP1	NUSAP1	nucleolar and spindle associated protein 1	FLJ13421,LNP,ANKT,SAPL,BM037,PRO0310p1,Q0310	Core
OAS1	OAS1	2'-5'-oligoadenylate synthetase 1	2',5'-oligoadenylate synthetase 1 (40-46 kD),2'-5'-oligoadenylate synthetase 1, 40/46kDa; OIASI,IFI-4; 2'-5' oligoadenylate synthase 1	Core
OAS2	OAS2	2'-5'-oligoadenylate synthetase 2	2'-5'-oligoadenylate synthetase 2 (69-71 kD),2'-5'-oligoadenylate synthetase 2, 69/71kDa	Core
OAS3	OAS3	2'-5'-oligoadenylate synthetase 3	2'-5'-oligoadenylate synthetase 3 (100 kD),2'-5'-oligoadenylate synthetase 3, 100kDa	Core
OASL	OASL	2'-5'-oligoadenylate synthetase like	2'-5'-oligoadenylate synthetase-like; TRIP14,p59OASL,OASL1	Core
OLFM4	OLFM4	olfactomedin 4	OlfD,GW112,GC1	Core
OLR1	OLR1	oxidized low density lipoprotein receptor 1	oxidised low density lipoprotein (lectin-like) receptor 1; LOX-1,SCARE1,CLEC8A	Core
OSM	OSM	oncostatin M	MGC20461	Core
OSMR	OSMR	oncostatin M receptor	Oncostatin-M-specific receptor subunit beta; OSMRB,OSMRbeta	Core
P2RX5	P2RX5 | P2RX5-TAX1BP3	purinergic receptor P2X 5 | P2RX5-TAX1BP3 readthrough (NMD candidate)	P2X5,LRH-1; purinergic receptor P2X, ligand-gated ion channel, 5 |	Core
PARP1	PARP1	poly(ADP-ribose) polymerase 1	ADP-ribosyltransferase (NAD+; poly (ADP-ribose) polymerase),poly (ADP-ribose) polymerase family, member 1; PARP,ARTD1,Poly-PARP,PARS	Core
PCNA	PCNA	proliferating cell nuclear antigen		Core
PDCD1	PDCD1	programmed cell death 1	CD279,PD1,hSLE1,PD-1; systemic lupus erythematosus susceptibility 2	Core
PDCD1LG2	PDCD1LG2	programmed cell death 1 ligand 2	B7 dendritic cell molecule; PD-L2,Btdc,PDL2,bA574F11.2,CD273,B7-DC	Core
PDGFA	PDGFA	platelet derived growth factor subunit A	PDGF1,PDGF-A; platelet-derived growth factor alpha polypeptide; PDGF A-chain,platelet-derived growth factor alpha chain	Core
PDGFB	PDGFB	platelet derived growth factor subunit B	SSV; oncogene SIS,becaplermin; platelet-derived growth factor beta polypeptide (simian sarcoma viral (v-sis) oncogene homolog),platelet-derived growth factor beta polypeptide	Core
PDGFC	PDGFC	platelet derived growth factor C	SCDGF,fallotein	Core
PDGFD	PDGFD	platelet derived growth factor D	spinal cord derived growth factor B; SCDGF-B,MSTP036,IEGF	Core
PDGFRA	PDGFRA	platelet derived growth factor receptor alpha	CD140a,PDGFR2,GAS9; platelet-derived growth factor receptor, alpha polypeptide	Core
PDGFRB	PDGFRB	platelet derived growth factor receptor beta	platelet-derived growth factor receptor, beta polypeptide; JTK12,CD140b,PDGFR1	Core
PDS5A	PDS5A	PDS5 cohesin associated factor A	KIAA0648,PIG54,SCC-112; PDS5, regulator of cohesion maintenance, homolog A (S. cerevisiae)	Core
PECAM1	PECAM1	platelet and endothelial cell adhesion molecule 1	CD31; CD31 antigen; platelet/endothelial cell adhesion molecule 1	Core
PF4/V1	PF4 | PF4V1	platelet factor 4 | platelet factor 4 variant 1	chemokine (C-X-C motif) ligand 4; SCYB4,CXCL4 | SCYB4V1,CXCL4V1,CXCL4L1	Core
PFN1	PFN1	profilin 1		Core
PGF	PGF	placental growth factor	placenta growth factor; placental growth factor-like,placental growth factor, vascular endothelial growth factor-related protein; PlGF-2,SHGC-10760,D12S1900,PIGF,PLGF,PlGF	Core
PGK1	PGK1	phosphoglycerate kinase 1		Add-On
PGR	PGR	progesterone receptor	PR,NR3C3	Core
PHLDA2	PHLDA2	pleckstrin homology like domain family A member 2	tumor suppressing subtransferable candidate 3,pleckstrin homology-like domain, family A, member 2; IPL,BWR1C,HLDA2	Core
PIGR	PIGR	polymeric immunoglobulin receptor		Core
PLAC8	LOC107987169 | LOC124905457 | PLAC8	| | placenta associated 8	| | onzin,C15; placenta specific 8	Core
PLAC9	PLAC9	placenta associated 9	placenta specific 9	Core
PLCG1	PLCG1	phospholipase C gamma 1	phospholipase C, gamma 1 (formerly subtype 148),phospholipase C, gamma 1; PLC148,PLC-II,PLCgamma1,NCKAP3	Add-On
PLD3	PLD3	phospholipase D family member 3	HU-K4; phospholipase D3,phospholipase D family, member 3	Add-On
PNOC	PNOC	prepronociceptin	PPNOC,N/OFQ,NOP; nocistatin,orphanin FQ	Core
POU5F1	POU5F1 | POU5F1B | POU5F1P3 | POU5F1P4 | POU5F1P5	POU class 5 homeobox 1 | POU class 5 homeobox 1B | POU class 5 homeobox 1 pseudogene 3 | POU class 5 homeobox 1 pseudogene 4 | POU class 5 homeobox 1 pseudogene 5	POU domain class 5, transcription factor 1; OCT3,Oct4,MGC22487,OCT-4,Oct3/4 | POU domain class 5, transcription factor 1 pseudogene 1,POU class 5 homeobox 1 pseudogene 1; OTF3C | POU5FLC12; POU domain, class 5, transcription factor 1-like,POU domain class 5, transcription factor 1 pseudogene 3 | POU domain class 5, transcription factor 1 pseudogene 4; POU5FLC1,Oct4-pg4 | Oct4-pg5; POU domain clas…	Core
PPARA	PPARA	peroxisome proliferator activated receptor alpha	hPPAR,NR1C1; peroxisome proliferative activated receptor, alpha,peroxisome proliferator-activated receptor alpha	Core
PPARD	PPARD	peroxisome proliferator activated receptor delta	NUC1,NUCII,FAAR,NR1C2; peroxisome proliferative activated receptor, delta,peroxisome proliferator-activated receptor delta	Core
PPARG	PPARG	peroxisome proliferator activated receptor gamma	PPARG1,PPARG2,NR1C3,PPARgamma; peroxisome proliferative activated receptor, gamma,peroxisome proliferator-activated receptor gamma	Core
PPIA	PPIA | PPIAL4A | PPIAL4C | PPIAL4D | PPIAL4E | PPIAL4F | PPIAL4G | PPIAL4H | PPIAP30 | PPIAP40 | PPIAP46 | PPIAP59 | PPIAP60	peptidylprolyl isomerase A | peptidylprolyl isomerase A like 4A | peptidylprolyl isomerase A like 4C | peptidylprolyl isomerase A like 4D | peptidylprolyl isomerase A like 4E | peptidylprolyl isomerase A like 4F | peptidylprolyl isomerase A like 4G | peptidylprolyl isomerase A like 4H | peptidylprolyl isomerase A pseudogene 30 | peptidylprolyl isomerase A pseudogene 40 | peptidylprolyl isomerase …	cyclophilin A,Peptidyl-prolyl cis-trans isomerase A; CYPA | COAS2; peptidylprolyl isomerase A (cyclophilin A)-like 4,peptidylprolyl isomerase A (cyclophilin A)-like 4B | | | | | | | | | | |	Core
PRF1	PRF1	perforin 1	PFP,P1,HPLH2; Perforin,perforin 1 (preforming protein); perforin 1 (pore forming protein)	Core
PROX1	PROX1	prospero homeobox 1	prospero-related homeobox 1	Add-On
PRSS2	PRSS2 | PRSS3 | PRSS3P2	serine protease 2 | serine protease 3 | PRSS3 pseudogene 2	protease, serine 2; trypsin 2; TRY2 | TRY3,TRY4; protease, serine, 4 (trypsin 4, brain),protease, serine, 3 (mesotrypsin),protease, serine 3; mesotrypsin | trypsinogen C; protease, serine 3 pseudogene 2; TRY6	Core
PRTN3	PRTN3	proteinase 3	PR-3,ACPA,C-ANCA,AGP7,MBT,P29; myeloblastin,serine proteinase, neutrophil,Wegener granulomatosis autoantigen	Core
PSAP	PSAP	prosaposin	sphingolipid activator protein-1,sphingolipid activator protein-2; variant Gaucher disease and variant metachromatic leukodystrophy,saposin-A,saposin-B,saposin-C,saposin-D	Core
PSCA	PSCA	prostate stem cell antigen	lncPSCA	Core
PSD3	PSD3	pleckstrin and Sec7 domain containing 3	KIAA0942,HCA67,EFA6R,DKFZp761K1423,EFA6D	Core
PTEN	PTEN | PTENP1	phosphatase and tensin homolog | phosphatase and tensin homolog pseudogene 1	MMAC1,TEP1,PTEN1; mutated in multiple advanced cancers 1 | PTEN2,psiPTEN,PTH2,PTEN-rs,PTENpg1; phosphatase and tensin homolog pseudogene 1 (functional)	Add-On
PTGDR2	PTGDR2	prostaglandin D2 receptor 2	G protein-coupled receptor 44; chemoattractant receptor homologous molecule expressed on T helper type 2 cells; CRTH2,CD294,DP2	Core
PTGDS	PTGDS	prostaglandin D2 synthase	prostaglandin D2 synthase (21kD, brain),prostaglandin D2 synthase 21kDa (brain); lipocalin-type prostaglandin D synthase; PGDS,L-PGDS	Core
PTGES	PTGES	prostaglandin E synthase	MGST-IV,PIG12,MGST1-L1,TP53I12; microsomal glutathione S-transferase 1-like 1,tumor protein p53 inducible protein 12,p53-induced gene 12,microsomal prostaglandin E synthase-1,glutathione S-transferase 1-like 1,MGST1-like 1	Core
PTGES2	PTGES2	prostaglandin E synthase 2	FLJ14038; chromosome 9 open reading frame 15	Core
PTGES3	PTGES3	prostaglandin E synthase 3	p23,TEBP,cPGES; prostaglandin E synthase 3 (cytosolic)	Core
PTGIS	PTGIS	prostaglandin I2 synthase	prostaglandin I2 (prostacyclin) synthase; cytochrome P450, family 8, subfamily A, polypeptide 1,prostacyclin synthase; PGIS,CYP8A1	Core
PTGS1	PTGS1	prostaglandin-endoperoxide synthase 1	COX1,PGHS-1,PTGHS; prostaglandin-endoperoxide synthase 1 (prostaglandin G/H synthase and cyclooxygenase); cyclooxygenase-1	Core
PTGS2	PTGS2	prostaglandin-endoperoxide synthase 2	prostaglandin-endoperoxide synthase 2 (prostaglandin G/H synthase and cyclooxygenase); prostaglandin G/H synthase 2,cyclooxygenase 2; COX2	Core
PTK2	PTK2	protein tyrosine kinase 2	FAK,FADK,FAK1,PPP1R71; protein phosphatase 1, regulatory subunit 71; PTK2 protein tyrosine kinase 2	Core
PTK6	PTK6	protein tyrosine kinase 6	PTK6 protein tyrosine kinase 6; BRK	Core
PTPRC	PTPRC	protein tyrosine phosphatase receptor type C	LCA,T200,GP180	Core
PTPRCAP	CORO1B | PTPRCAP	coronin 1B | protein tyrosine phosphatase receptor type C associated protein	coronin, actin-binding protein, 1B; coronin-2 | LPAP,CD45-AP	Core
PTTG1	PTTG1 | PTTG3P	PTTG1 regulator of sister chromatid separation, securin | pituitary tumor-transforming 3, pseudogene	PTTG,HPTTG,EAP1,securin,ECRAR; pituitary tumor-transforming 1; ESP1-associated protein 1,tumor-transforming protein 1,endogenous cardiac regeneration-associated regulator | pituitary tumor-transforming 3	Core
PXDN	PXDN	peroxidasin	peroxidasin homolog (Drosophila); KIAA0230,PRG2,MG50,D2S448,D2S448E,PXN	Add-On
QRFPR	QRFPR	pyroglutamylated RFamide peptide receptor	peptide P518 receptor; G protein-coupled receptor 103	Core
RAC1	RAC1	Rac family small GTPase 1	ras-related C3 botulinum toxin substrate 1 (rho family, small GTP binding protein Rac1); TC-25,p21-Rac1,Rac-1	Core
RAC2	RAC2	Rac family small GTPase 2	EN-7; ras-related C3 botulinum toxin substrate 2 (rho family, small GTP binding protein Rac2)	Core
RACK1	RACK1	receptor for activated C kinase 1	Gnb2-rs1,H12.3; guanine nucleotide binding protein (G protein), beta polypeptide 2-like 1	Core
RAG1	RAG1	recombination activating 1	RNF74,MGC43321; recombination activating protein 1,RING finger protein 74,V(D)J recombination-activating protein 1; recombination activating gene 1	Core
RAMP1	RAMP1	receptor activity modifying protein 1		Core
RAMP2	RAMP2	receptor activity modifying protein 2		Core
RAMP3	RAMP3	receptor activity modifying protein 3		Core
RARA	RARA	retinoic acid receptor alpha	RAR,NR1B1,RARalpha,RAR-alpha; retinoic acid receptor, alpha	Core
RARB	RARB	retinoic acid receptor beta	HAP,NR1B2,RRB2,RARbeta,RAR-beta; retinoic acid receptor, beta	Core
RARG	RARG	retinoic acid receptor gamma	retinoic acid receptor, gamma; RARC,NR1B3,RARgamma,RAR-gamma	Core
RARRES1	RARRES1	retinoic acid receptor responder 1	retinoic acid receptor responder (tazarotene induced) 1; TIG1,LXNL; latexin-like	Core
RARRES2	RARRES2	retinoic acid receptor responder 2	chemerin; retinoic acid receptor responder (tazarotene induced) 2; TIG2,HP10433	Core
RB1	RB1	RB transcriptional corepressor 1	prepro-retinoblastoma-associated protein,protein phosphatase 1, regulatory subunit 130; osteosarcoma,retinoblastoma 1; RB,PPP1R130	Core
RBM47	RBM47	RNA binding motif protein 47	FLJ20273,NET18	Core
RBPJ	RBPJ	recombination signal binding protein for immunoglobulin kappa J region	recombining binding protein suppressor of hairless (Drosophila); SUH,IGKJRB,RBPJK,KBF2,RBP-J,CBF1; suppressor of hairless homolog (Drosophila)	Core
REG1A	REG1A	regenerating family member 1 alpha	pancreatic stone protein,pancreatic thread protein; PSP,PTP,PSPS,PSPS1; regenerating islet-derived 1 alpha (pancreatic stone protein, pancreatic thread protein)	Core
RELA	RELA	RELA proto-oncogene, NF-kB subunit	nuclear factor of kappa light polypeptide gene enhancer in B-cells 3,v-rel avian reticuloendotheliosis viral oncogene homolog A; p65	Core
RELT	RELT	RELT TNF receptor	receptor expressed in lymphoid tissues; FLJ14993; tumor necrosis factor receptor superfamily, member 19-like,RELT tumor necrosis factor receptor	Core
RGCC	RGCC	regulator of cell cycle	response gene to complement 32; bA157L14.2,RGC-32,RGC32; chromosome 13 open reading frame 15	Core
RGS1	RGS1	regulator of G protein signaling 1	1R20,IR20,BL34; regulator of G-protein signalling 1,regulator of G-protein signaling 1	Core
RGS13	RGS13	regulator of G protein signaling 13	regulator of G-protein signalling 13,regulator of G-protein signaling 13	Add-On
RGS2	RGS2	regulator of G protein signaling 2	regulator of G-protein signalling 2, 24kD,regulator of G-protein signalling 2, 24kDa,regulator of G-protein signaling 2, 24kDa,regulator of G-protein signaling 2	Core
RGS5	RGS5	regulator of G protein signaling 5	regulator of G-protein signalling 5,regulator of G-protein signaling 5	Core
RNF43	RNF43	ring finger protein 43	FLJ20315,DKFZp781H0392,URCC	Core
ROR1	ROR1	receptor tyrosine kinase like orphan receptor 1		Core
RORA	RORA	RAR related orphan receptor A	RZRA,ROR1,ROR2,ROR3,NR1F1; RAR-related orphan receptor A	Core
RPL21	RPL21 | RPL21P28 | RPL21P44	ribosomal protein L21 | ribosomal protein L21 pseudogene 28 | ribosomal protein L21 pseudogene 44	60S ribosomal protein L21; L21,FLJ27458,MGC71252,MGC104274,MGC104275,DKFZp686C06101 | |	Core
RPL22	RPL22	ribosomal protein L22	EAP,L22	Core
RPL32	ANKRD42 | MTHFD1L | RPL32 | RPS29	ankyrin repeat domain 42 | methylenetetrahydrofolate dehydrogenase (NADP+ dependent) 1 like | ribosomal protein L32 | ribosomal protein S29	protein phosphatase 1, regulatory subunit 79; FLJ37874,SARP,PPP1R79 | formyltetrahydrofolate synthetase domain containing 1; DKFZP586G1517,FLJ21145; 10-formyl-THF synthetase,mitochondrial C1-tetrahydrofolate synthase,monofunctional C1-tetrahydrofolate synthase, mitochondrial | L32 | S29,uS14	Core
RPL34	RPL34	ribosomal protein L34	L34	Core
RPL37	RPL37	ribosomal protein L37	L37; 60S ribosomal protein L37a	Core
RPS4Y1	RPS4Y1 | RPS4Y2	ribosomal protein S4 Y-linked 1 | ribosomal protein S4 Y-linked 2	ribosomal protein S4, Y-linked; MGC5070,MGC119100,S4; ribosomal protein S4Y,40S ribosomal protein S4, Y | ribosomal protein S4, Y-linked 2 pseudogene	Core
RSPO3	RSPO3	R-spondin 3	thrombospondin, type I, domain containing 2,R-spondin 3 homolog (Xenopus laevis); FLJ14440	Core
RUNX3	RUNX3	RUNX family transcription factor 3	AML2,PEBP2A3; runt-related transcription factor 3,runt related transcription factor 3	Core
RXRA	RXRA	retinoid X receptor alpha	retinoid X receptor, alpha; nuclear receptor subfamily 2 group B member 1; NR2B1,RXRalpha,RXR-alpha	Core
RXRB	RXRB	retinoid X receptor beta	retinoid X receptor, beta; NR2B2,H-2RIIBP,RCoR-1,RXRbeta,RXR-beta; nuclear receptor subfamily 2 group B member 2	Core
RYK	RYK	receptor like tyrosine kinase	JTK5A protein tyrosine kinase,RYK receptor-like tyrosine kinase; D3S3195,RYK1,JTK5	Core
RYR2	RYR2	ryanodine receptor 2	ARVC2,VTSIP; arrhythmogenic right ventricular dysplasia 2,ryanodine receptor 2 (cardiac)	Core
S100A10	S100A10	S100 calcium binding protein A10	S100 calcium-binding protein A10 (annexin II ligand, calpactin I, light polypeptide (p11)); P11,42C,CLP11; annexin II tetramer (AIIt) p11 subunit,calpactin I	Core
S100A2	S100A2	S100 calcium binding protein A2	S100 calcium-binding protein A2; CAN19	Core
S100A4	S100A4	S100 calcium binding protein A4	fibroblast-specific protein-1,calvasculin,murine placental homolog; P9KA,18A2,PEL98,42A,FSP1; metastasin 1,calcium placental protein,S100 calcium-binding protein A4 (calcium protein, calvasculin, metastasin, murine placental homolog)	Core
S100A6	S100A6	S100 calcium binding protein A6	2A9,PRA,CABP; calcyclin,S100 calcium-binding protein A6 (calcyclin)	Core
S100A8	S100A8	S100 calcium binding protein A8	Migration inhibitory factor-related protein 8,Calprotectin L1L subunit,Leukocyte L1 complex light chain; P8,MRP8,MRP-8,60B8AG,CGLA,S100-A8; calgranulin A,cystic fibrosis antigen	Core
S100A9	S100A9	S100 calcium binding protein A9	P14,MIF,NIF,LIAG,MRP14,MAC387,60B8AG,CGLB,MRP-14,S100-A9; calgranulin B,S100 calcium-binding protein A9 (calgranulin B); Calprotectin L1H subunit,Leukocyte L1 complex heavy chain,Migration inhibitory factor-related protein 14	Core
S100B	S100B	S100 calcium binding protein B	S100 calcium binding protein, beta (neural); S100beta	Core
S100P	S100P	S100 calcium binding protein P	S100 calcium-binding protein P	Core
SAA1/2	SAA1 | SAA2 | SAA2-SAA4	serum amyloid A1 | serum amyloid A2 | SAA2-SAA4 readthrough	PIG4,TP53I4 | |	Core
SAT1	SAT1	spermidine/spermine N1-acetyltransferase 1	SSAT; spermidine/spermine N1-acetyltransferase; diamine N-acetyltransferase 1	Core
SCG5	ARHGAP11A-SCG5 | SCG5	| secretogranin V	| secretory granule, neuroendocrine protein 1 (7B2 protein); prohormone convertase chaperone; 7B2,SgV	Core
SCGB3A1	SCGB3A1	secretoglobin family 3A member 1	cytokine high in normal-1,pneumo secretory protein 2; UGRP2,HIN-1,HIN1,LU105,PnSP-2	Core
SEC23A	SEC23A	SEC23 homolog A, COPII coat complex component	Sec23 (S. cerevisiae) homolog A,Sec23 homolog A (S. cerevisiae),Sec23 homolog A, COPII coat complex component	Core
SEC61G	SEC61G	SEC61 translocon subunit gamma	Sec61 gamma subunit; SSS1	Core
SELENOP	SELENOP	selenoprotein P	SeP,SELP,SEPP; selenoprotein P, plasma, 1	Core
SELL	SELL	selectin L	LSEL,LAM1,LAM-1,hLHRc,Leu-8,Lyam-1,PLNHR,CD62L; lymphocyte adhesion molecule 1	Core
SELPLG	SELPLG	selectin P ligand	PSGL-1,CD162	Core
SERPINA1	SERPINA1	serpin family A member 1	protease inhibitor 1,anti-elastase,alpha-1 antitrypsin,alpha-1 proteinase inhibitor; AAT,A1A,PI1,alpha-1-antitrypsin,A1AT,alpha1AT; serine (or cysteine) proteinase inhibitor, clade A (alpha-1 antiproteinase, antitrypsin), member 1,serpin peptidase inhibitor, clade A (alpha-1 antiproteinase, antitrypsin), member 1	Core
SERPINA3	SERPINA3	serpin family A member 3	alpha-1-antichymotrypsin,serine (or cysteine) proteinase inhibitor, clade A (alpha-1 antiproteinase, antitrypsin), member 3,serpin peptidase inhibitor, clade A (alpha-1 antiproteinase, antitrypsin), member 3; ACT; alpha-1 antichymotrypsin	Core
SERPINB5	SERPINB5	serpin family B member 5	protease inhibitor 5 (maspin); maspin; serine (or cysteine) proteinase inhibitor, clade B (ovalbumin), member 5,serpin peptidase inhibitor, clade B (ovalbumin), member 5	Core
SERPINH1	SERPINH1	serpin family H member 1	collagen binding protein 1,colligin,heat shock protein 47; serine (or cysteine) proteinase inhibitor, clade H (heat shock protein 47), member 2,serine (or cysteine) proteinase inhibitor, clade H (heat shock protein 47), member 1, (collagen binding protein 1),serpin peptidase inhibitor, clade H (heat shock protein 47), member 1, (collagen binding protein 1); HSP47	Core
SFN	SFN	stratifin	YWHAS; 14-3-3 sigma	Core
SH3BGRL3	SH3BGRL3	SH3 domain binding glutamate rich protein like 3	SH3 domain binding glutamic acid-rich protein like 3	Core
SIGIRR	SIGIRR	single Ig and TIR domain containing	TIR8,IL-1R8; single immunoglobulin domain IL1R1 related; single immunoglobulin and toll-interleukin 1 receptor (TIR) domain	Core
SLA	SLA	Src like adaptor	SLA1,SLAP-1,hSLAP,SLAP; Src-like-adapter,Src-like-adaptor	Add-On
SLC2A1	SLC2A1	solute carrier family 2 member 1	DYT18,DYT9,GLUT-1; human T-cell leukemia virus (I and II) receptor,choreoathetosis/spasticity, episodic (paroxysmal choreoathetosis/spasticity),solute carrier family 2 (facilitated glucose transporter), member 1; dystonia gene 18,dystonia gene 9	Core
SLC40A1	SLC40A1	solute carrier family 40 member 1	ferroportin 1; MTP1,IREG1,FPN1,HFE4; solute carrier family 11 (proton-coupled divalent metal ion transporters), member 3,solute carrier family 40 (iron-regulated transporter), member 1	Core
SLCO2B1	SLCO2B1	solute carrier organic anion transporter family member 2B1	solute carrier family 21 (organic anion transporter), member 9,solute carrier organic anion transporter family, member 2B1; OATP-B,OATP2B1	Add-On
SLPI	SLPI	secretory leukocyte peptidase inhibitor	secretory leukocyte protease inhibitor (antileukoproteinase); HUSI-I,ALK1,ALP,BLPI,HUSI,WAP4,WFDC4; antileukoproteinase	Core
SMAD2	SMAD2	SMAD family member 2	MADR2,JV18-1; MAD, mothers against decapentaplegic homolog 2 (Drosophila),SMAD, mothers against DPP homolog 2 (Drosophila)	Core
SMAD3	SMAD3	SMAD family member 3	JV15-2,HsT17436; MAD, mothers against decapentaplegic homolog 3 (Drosophila),SMAD, mothers against DPP homolog 3 (Drosophila)	Core
SMAD4	SMAD4	SMAD family member 4	MAD, mothers against decapentaplegic homolog 4 (Drosophila),SMAD, mothers against DPP homolog 4 (Drosophila); DPC4	Core
SMARCB1	SMARCB1	SWI/SNF related, matrix associated, actin dependent regulator of chromatin, subfamily b, member 1	sucrose nonfermenting, yeast, homolog-like 1,integrase interactor 1,malignant rhabdoid tumor suppressor,protein phosphatase 1, regulatory subunit 144; BAF47,Ini1,INI-1,Snr1,hSNFS,Sfh1p,RDT,PPP1R144,SNF5	Core
SMO	SMO	smoothened, frizzled class receptor	FZD11; frizzled family member 11; smoothened (Drosophila) homolog,smoothened homolog (Drosophila),smoothened, seven transmembrane spanning receptor,smoothened, frizzled family receptor	Core
SNAI1	SNAI1	snail family transcriptional repressor 1	SNA,SLUGH2,SNAH,SNAIL1,SNAIL; snail 1 (drosophila homolog), zinc finger protein,snail homolog 1 (Drosophila),snail family zinc finger 1	Core
SNAI2	SNAI2	snail family transcriptional repressor 2	SLUGH1,SNAIL2,SLUGH; slug homolog, zinc finger protein (chicken),snail homolog 2 (Drosophila),snail family zinc finger 2	Core
SOD1	SOD1	superoxide dismutase 1	IPOA; amyotrophic lateral sclerosis 1 (adult),superoxide dismutase 1, soluble	Core
SOD2	SOD2	superoxide dismutase 2	gastric cancer–associated lncRNA 1,manganese superoxide dismutase; GClnc1,MnSOD,IPOB,GC1; superoxide dismutase 2, mitochondrial	Core
SORBS1	SORBS1	sorbin and SH3 domain containing 1	SH3-domain protein 5 (ponsin); c-Cbl-associated protein; FLJ12406,CAP,sh3p12,ponsin,KIAA1296	Core
SOSTDC1	SOSTDC1	sclerostin domain containing 1	ectodin,wise; DKFZp564D206,USAG1,DAND7	Core
SOX2	SOX2	SRY-box transcription factor 2	SRY (sex determining region Y)-box 2,SRY-box 2	Core
SOX4	SOX4	SRY-box transcription factor 4	SRY (sex determining region Y)-box 4,SRY-box 4	Core
SOX9	SOX9	SRY-box transcription factor 9	campomelic dysplasia, autosomal sex-reversal,SRY (sex determining region Y)-box 9,SRY-box 9; SRA1	Core
SPARCL1	SPARCL1	SPARC like 1	MAST9; hevin; SPARC-like 1 (mast9, hevin)	Core
SPINK1	SPINK1	serine peptidase inhibitor Kazal type 1	serine protease inhibitor, Kazal type 1; Spink3,PCTT,PSTI,TATI	Core
SPOCK2	SPOCK2	SPARC (osteonectin), cwcv and kazal like domains proteoglycan 2	KIAA0275,testican-2; sparc/osteonectin, cwcv and kazal-like domains proteoglycan (testican) 2,SPARC/osteonectin, cwcv and kazal like domains proteoglycan 2	Core
SPP1	SPP1	secreted phosphoprotein 1	osteopontin,bone sialoprotein I; early T-lymphocyte activation 1; BSPI,ETA-1	Core
SPRY2	SPRY2	sprouty RTK signaling antagonist 2	sprouty (Drosophila) homolog 2,sprouty homolog 2 (Drosophila); hSPRY2	Core
SPRY4	SPRY4	sprouty RTK signaling antagonist 4	sprouty homolog 4 (Drosophila)	Core
SQLE	SQLE	squalene epoxidase	squalene monooxygenase	Add-On
SQSTM1	SQSTM1	sequestosome 1	autophagy receptor p62; p62,p60,p62B,A170; Paget disease of bone 3,oxidative stress induced like	Core
SRC	SRC	SRC proto-oncogene, non-receptor tyrosine kinase	ASV,c-src; v-src avian sarcoma (Schmidt-Ruppin A-2) viral oncogene homolog	Core
SREBF1	SREBF1	sterol regulatory element binding transcription factor 1	Sterol regulatory element-binding protein 1; SREBP1,bHLHd1,SREBP-1c,SREBP1a	Core
SRGN	SRGN	serglycin	serglycin proteoglycan; proteoglycan 1, secretory granule; PPG	Core
SRSF2	SRSF2	serine and arginine rich splicing factor 2	splicing factor, arginine/serine-rich 2,serine/arginine-rich splicing factor 2; SC-35,SC35,PR264,SFRS2A; SR splicing factor 2	Add-On
SST	SST	somatostatin	SMST,SST1; somatostatin-14,somatostatin-28,prepro-somatostatin	Core
ST6GAL1	ST6GAL1	ST6 beta-galactoside alpha-2,6-sialyltransferase 1	ST6Gal I; sialyltransferase 1 (beta-galactoside alpha-2,6-sialytransferase),ST6 beta-galactosamide alpha-2,6-sialyltranferase 1,ST6 N-acetylgalactosaminide alpha-2,6-sialyltransferase 1; CDw75	Core
ST6GALNAC3	ST6GALNAC3	ST6 N-acetylgalactosaminide alpha-2,6-sialyltransferase 3	ST6GALNAC III; sialyltransferase 7 ((alpha-N-acetylneuraminyl-2,3-beta-galactosyl-1,3)-N-acetyl galactosaminide alpha-2,6-sialyltransferase) C,ST6 (alpha-N-acetyl-neuraminyl-2,3-beta-galactosyl-1,3)-N-acetylgalactosaminide alpha-2,6-sialyltransferase 3,ST6 GalNAc alpha-2,6-sialyltransferase 3	Core
STAT1	STAT1	signal transducer and activator of transcription 1	transcription factor ISGF-3 components p91/p84; STAT91,ISGF-3; signal transducer and activator of transcription 1, 91kD,signal transducer and activator of transcription 1, 91kDa	Core
STAT3	STAT3	signal transducer and activator of transcription 3	APRF; signal transducer and activator of transcription 3 (acute-phase response factor)	Core
STAT4	STAT4	signal transducer and activator of transcription 4		Core
STAT5A	STAT5A	signal transducer and activator of transcription 5A	MGF	Core
STAT5B	STAT5B	signal transducer and activator of transcription 5B		Core
STAT6	STAT6	signal transducer and activator of transcription 6	signal transducer and activator of transcription 6, interleukin-4 induced; D12S1644,IL-4-STAT	Core
STMN1	STMN1	stathmin 1	oncoprotein 18; chromosome 1 open reading frame 215,stathmin 1/oncoprotein 18; SMN,OP18,PR22,PP19,PP17,Lag,FLJ32206	Core
SYK	SYK	spleen associated tyrosine kinase	spleen tyrosine kinase	Core
TACSTD2	TACSTD2	tumor associated calcium signal transducer 2	membrane component chromosome 1 surface marker 1; TROP2,GA733-1,EGP-1; epithelial glycoprotein-1,trophoblast cell surface antigen 2	Core
TAGLN	TAGLN	transgelin	SM22,WS3-10,TAGLN1,SMCC,DKFZp686P11128; SM22-alpha	Core
TAP1	TAP1	transporter 1, ATP binding cassette subfamily B member	PSF1,RING4,D6S114E; transporter 1, ATP-binding cassette, sub-family B (MDR/TAP)	Core
TAP2	TAP2	transporter 2, ATP binding cassette subfamily B member	PSF2,RING11,D6S217E; transporter 2, ATP-binding cassette, sub-family B (MDR/TAP)	Core
TBX21	TBX21	T-box transcription factor 21	TBLYM,T-bet; T-box 21	Core
TCAP	TCAP	titin-cap	19 kDa sarcomeric protein,teneurin C-terminal associated peptide; T-cap,TELE,telethonin,CMD1N; limb girdle muscular dystrophy 2G (autosomal recessive),titin-cap (telethonin)	Core
TCF7	TCF7	transcription factor 7	transcription factor 7 (T-cell specific, HMG-box); TCF-1; T-cell-factor-7	Core
TCL1A	TCL1A	TCL1 family AKT coactivator A	TCL1; T cell leukemia/lymphoma 1A	Core
TEK	TEK	TEK receptor tyrosine kinase	TIE2,TIE-2,VMCM1,CD202b; angiopoietin-1 receptor; venous malformations, multiple cutaneous and mucosal,TEK tyrosine kinase, endothelial	Core
TFEB	TFEB	transcription factor EB	TCFEB,bHLHe35	Core
TGFB1	TGFB1	transforming growth factor beta 1	CED,TGFbeta; transforming growth factor, beta 1; Camurati-Engelmann disease,prepro-transforming growth factor beta-1,Diaphyseal dysplasia 1, progressive	Core
TGFB2	TGFB2	transforming growth factor beta 2	transforming growth factor, beta 2; prepro-transforming growth factor beta-2	Core
TGFB3	TGFB3	transforming growth factor beta 3	prepro-transforming growth factor beta-3; arrhythmogenic right ventricular dysplasia 1,transforming growth factor, beta 3	Core
TGFBI	TGFBI	transforming growth factor beta induced	transforming growth factor, beta-induced, 68kD,transforming growth factor, beta-induced, 68kDa; BIGH3,CDB1,CDGG1	Add-On
TGFBR1	TGFBR1	transforming growth factor beta receptor 1	multiple self-healing squamous epithelioma,transforming growth factor beta receptor I; activin A receptor type II-like kinase, 53kDa; ALK-5,ACVRLK4,ALK5,TBRI,TBR-i	Core
TGFBR2	TGFBR2	transforming growth factor beta receptor 2	transforming growth factor, beta receptor II (70/80kDa),transforming growth factor beta receptor II; TBRII,TBR-ii	Core
THBS1	THBS1	thrombospondin 1	TSP1,THBS,TSP,THBS-1,TSP-1; thrombospondin-1p180	Core
THBS2	THBS2	thrombospondin 2	TSP2	Core
THSD4	THSD4	thrombospondin type 1 domain containing 4	FVSY9334,PRO34005,FLJ13710,ADAMTSL6	Core
TIE1	TIE1	tyrosine kinase with immunoglobulin like and EGF like domains 1	tyrosine kinase with immunoglobulin and epidermal growth factor homology domains 1,tyrosine kinase with immunoglobulin-like and EGF-like domains 1; JTK14	Core
TIGIT	TIGIT	T cell immunoreceptor with Ig and ITIM domains	VSIG9, VSTM3; FLJ39873,DKFZp667A205	Core
TIMP1	TIMP1	TIMP metallopeptidase inhibitor 1	tissue inhibitor of metalloproteinase 1 (erythroid potentiating activity, collagenase inhibitor); EPO	Core
TLR1	TLR1	toll like receptor 1	rsc786,KIAA0012,CD281; toll-like receptor 1	Core
TLR2	TLR2	toll like receptor 2	TIL4,CD282; toll-like receptor 2	Core
TLR3	TLR3	toll like receptor 3	toll-like receptor 3; CD283	Core
TLR4	TLR4	toll like receptor 4	hToll,CD284,TLR-4,ARMD10; toll-like receptor 4	Core
TLR5	TLR5	toll like receptor 5	TIL3,FLJ10052,MGC126430,MGC126431; Toll/interleukin-1 receptor-like protein 3; systemic lupus erythematosus susceptibility 1,toll-like receptor 5	Core
TLR7	TLR7	toll like receptor 7	toll-like receptor 7	Core
TLR8	TLR8	toll like receptor 8	toll-like receptor 8; CD288,hTLR8	Core
TM4SF1	TM4SF1	transmembrane 4 L six family member 1	L6; transmembrane 4 superfamily member 1	Core
TNF	TNF	tumor necrosis factor	TNF superfamily, member 2; TNFSF2,DIF,TNF-alpha; tumor necrosis factor (TNF superfamily, member 2)	Core
TNFAIP6	TNFAIP6	TNF alpha induced protein 6	TSG6,TSG-6; tumor necrosis factor, alpha-induced protein 6	Core
TNFRSF10A	TNFRSF10A	TNF receptor superfamily member 10a	DR4,Apo2,TRAILR-1,CD261,TRAILR1; tumor necrosis factor receptor superfamily, member 10a	Core
TNFRSF10B	TNFRSF10B	TNF receptor superfamily member 10b	tumor necrosis factor receptor superfamily, member 10b; DR5,KILLER,TRICK2A,TRAIL-R2,TRICKB,CD262,TRAILR2	Core
TNFRSF10D	TNFRSF10D	TNF receptor superfamily member 10d	DcR2,TRUNDD,TRAILR4,CD264; tumor necrosis factor receptor superfamily, member 10d, decoy with truncated death domain	Core
TNFRSF11A	TNFRSF11A	TNF receptor superfamily member 11a	osteoclast differentiation factor receptor,receptor activator of nuclear factor kappa B,familial expansile osteolysis,TRANCE receptor; tumor necrosis factor receptor superfamily, member 11a, activator of NFKB,Paget disease of bone 2,loss of heterozygosity, 18, chromosomal region 1,tumor necrosis factor receptor superfamily, member 11a, NFKB activator; RANK,CD265,FEO,ODFR,TRANCE-R	Core
TNFRSF11B	TNFRSF11B	TNF receptor superfamily member 11b	osteoprotegerin,tumor necrosis factor receptor superfamily, member 11b; osteoclastogenesis inhibitory factor; OCIF,TR1	Core
TNFRSF12A	TNFRSF12A	TNF receptor superfamily member 12A	FN14,TweakR,CD266; tumor necrosis factor receptor superfamily, member 12A	Core
TNFRSF13B	TNFRSF13B	TNF receptor superfamily member 13B	tumor necrosis factor receptor superfamily, member 13B; TACI,CD267,IGAD2	Core
TNFRSF14	TNFRSF14	TNF receptor superfamily member 14	tumor necrosis factor receptor superfamily, member 14 (herpesvirus entry mediator),tumor necrosis factor receptor superfamily, member 14; herpesvirus entry mediator; HVEM,ATAR,TR2,LIGHTR,HVEA,CD270	Core
TNFRSF17	TNFRSF17	TNF receptor superfamily member 17	BCM,CD269,TNFRSF13A; tumor necrosis factor receptor superfamily, member 17	Core
TNFRSF18	TNFRSF18	TNF receptor superfamily member 18	tumor necrosis factor receptor superfamily, member 18; AITR,GITR,CD357	Core
TNFRSF19	TNFRSF19	TNF receptor superfamily member 19	toxicity and JNK inducer; TAJ-alpha,TROY,TAJ,TRADE; tumor necrosis factor receptor superfamily, member 19	Core
TNFRSF1A	TNFRSF1A	TNF receptor superfamily member 1A	tumor necrosis factor receptor superfamily, member 1A; TNF-R,TNFAR,TNFR60,TNF-R-I,CD120a,TNF-R55	Core
TNFRSF1B	TNFRSF1B	TNF receptor superfamily member 1B	TNFBR,TNFR80,TNF-R75,TNF-R-II,p75,CD120b; tumor necrosis factor receptor superfamily, member 1B	Core
TNFRSF21	TNFRSF21	TNF receptor superfamily member 21	DR6,CD358; death receptor 6; tumor necrosis factor receptor superfamily, member 21	Core
TNFRSF4	TNFRSF4	TNF receptor superfamily member 4	ACT35,OX40,CD134; tumor necrosis factor receptor superfamily, member 4	Core
TNFRSF9	TNFRSF9	TNF receptor superfamily member 9	CD137,4-1BB; tumor necrosis factor receptor superfamily, member 9	Core
TNFSF10	TNFSF10	TNF superfamily member 10	TRAIL,Apo-2L,TL2,CD253; tumor necrosis factor (ligand) superfamily, member 10	Core
TNFSF12	TNFSF12 | TNFSF12-TNFSF13	TNF superfamily member 12 | TNFSF12-TNFSF13 readthrough	tumor necrosis factor (ligand) superfamily, member 12; TWEAK,DR3LG,APO3L | TWE-PRIL	Core
TNFSF13B	TNFSF13B	TNF superfamily member 13b	B-cell-activating factor,TNF and ApoL-related leukocyte expressed ligand 1,TNF homolog that activates apoptosis,B-lymphocyte stimulator; BAFF,THANK,BLYS,TALL-1,TALL1,CD257; tumor necrosis factor (ligand) superfamily, member 13b	Core
TNFSF14	TNFSF14	TNF superfamily member 14	tumor necrosis factor (ligand) superfamily, member 14; LIGHT,LTg,HVEM-L,CD258	Core
TNFSF15	TNFSF15	TNF superfamily member 15	tumor necrosis factor (ligand) superfamily, member 15; TL1,VEGI,TL1A,VEGI192A,MGC129934,MGC129935; vascular endothelial cell growth inhibitor,TNF superfamily ligand TL1A,TNF ligand-related molecule 1,vascular endothelial growth inhibitor-192A	Core
TNFSF4	TNFSF4	TNF superfamily member 4	OX-40L,gp34,CD252; tax-transcriptionally activated glycoprotein 1, 34kD,tumor necrosis factor (ligand) superfamily, member 4	Core
TNFSF8	TNFSF8	TNF superfamily member 8	CD153; tumor necrosis factor (ligand) superfamily, member 8	Core
TNFSF9	TNFSF9	TNF superfamily member 9	tumor necrosis factor (ligand) superfamily, member 9; 4-1BB-L,4-1BBL,CD137L; receptor 4-1BB ligand,homolog of mouse 4-1BB-L,CD137 ligand	Core
TNNC1	TNNC1	troponin C1, slow skeletal and cardiac type	troponin C type 1 (slow)	Core
TNNT2	TNNT2	troponin T2, cardiac type	cardiomyopathy, hypertrophic 2,cardiomyopathy, dilated 1D (autosomal dominant),troponin T type 2 (cardiac); CMPD2	Core
TNXA/B	TNXA | TNXB	tenascin XA (pseudogene) | tenascin XB	XA,D6S103E,HXBL; tenascin XA | TNXBS,XBS,XB,HXBL,TN-X,TNX; Hexabrachion-like protein,tenascin-X	Core
TOP2A	TOP2A	DNA topoisomerase II alpha	TOP2alpha,TOPIIA; topoisomerase (DNA) II alpha 170kDa	Core
TOX	TOX	thymocyte selection associated high mobility group box	KIAA0808,TOX1	Core
TP53	TP53	tumor protein p53	Li-Fraumeni syndrome; p53,LFS1	Core
TPI1	TPI1 | TPI1P2	triosephosphate isomerase 1 | triosephosphate isomerase 1 pseudogene 2	|	Add-On
TPM1	TPM1	tropomyosin 1	chromosome 15 open reading frame 13,cardiomyopathy, hypertrophic 3,tropomyosin 1 (alpha)	Core
TPM2	TPM2	tropomyosin 2	arthrogryposis multiplex congenital, distal, type 1,tropomyosin 2 (beta); DA1,NEM4; nemaline myopathy type 4	Core
TPSAB1/B2	TPSAB1 | TPSB2	tryptase alpha/beta 1 | tryptase beta 2	tryptase alpha II,tryptase beta I,tryptase-I,tryptase-II,tryptase-III,mast cell tryptase; tryptase beta 1 | tryptase beta 2 (gene/pseudogene); tryptase beta II,tryptase beta III	Core
TPT1	TPT1	tumor protein, translationally-controlled 1	TCTP,fortilin	Core
TSC22D1	TSC22D1	TSC22 domain family member 1	transforming growth factor beta 1 induced transcript 4,TSC22 domain family, member 1; TSC22,MGC17597	Core
TSHZ2	TSHZ2	teashirt zinc finger homeobox 2	chromosome 20 open reading frame 17,zinc finger protein 218,teashirt family zinc finger 2; ZABC2,OVC10-2,TSH2	Core
TTN	TTN	titin	CMPD4,FLJ32040,TMD,CMH9,LGMD2J,MYLK5; cardiomyopathy, dilated 1G (autosomal dominant)	Core
TTR	TTR	transthyretin	prealbumin, amyloidosis type I,carpal tunnel syndrome 1; HsT2651,CTS	Core
TUBB	TUBB	tubulin beta class I	class I beta-tubulin,beta1-tubulin; tubulin, beta polypeptide,tubulin, beta,tubulin, beta class I; OK/SW-cl.56,MGC16435,M40,Tubb5	Core
TUBB4B	TUBB4B	tubulin beta 4B class IVb	class IVb beta-tubulin; tubulin, beta 2C; Beta2	Core
TWIST1	TWIST1	twist family bHLH transcription factor 1	Saethre-Chotzen syndrome; SCS,H-twist,BPES2,bHLHa38,CRS1; blepharophimosis, epicanthus inversus and ptosis 3,acrocephalosyndactyly 3,twist homolog 1 (Drosophila),twist basic helix-loop-helix transcription factor 1,craniosynostosis	Core
TWIST2	TWIST2	twist family bHLH transcription factor 2	DERMO1,Dermo-1,bHLHa39; twist homolog 2 (Drosophila),twist basic helix-loop-helix transcription factor 2	Core
TXK	TXK	TXK tyrosine kinase	PTK4 protein tyrosine kinase 4; TKL,PSCTK5,BTKL,RLK	Core
TYK2	TYK2	tyrosine kinase 2	JTK1	Core
TYMS	TYMS	thymidylate synthetase	Tsase,TMS,HsT422	Core
TYROBP	TYROBP	transmembrane immune signaling adaptor TYROBP	polycystic lipomembranous osteodysplasia with sclerosing leukoencephalopathy,TYRO protein tyrosine kinase binding protein; killer activating receptor associated protein,DNAX-activation protein 12,DNAX adaptor protein 12; DAP12,PLO-SL,KARAP	Core
UBA52	UBA52	ubiquitin A-52 residue ribosomal protein fusion product 1	ribosomal protein L40,ubiquitin-52 amino acid fusion protein,ubiquitin carboxyl extension protein 52,60S ribosomal protein L40,ubiquitin-CEP52; RPL40,CEP52,HUBCEP52,MGC57125,MGC126879,MGC126881,L40	Core
UBE2C	UBE2C	ubiquitin conjugating enzyme E2 C	UBCH10; ubiquitin-conjugating enzyme E2C	Core
UPK3A	UPK3A	uroplakin 3A	uroplakin 3	Core
VCAM1	VCAM1	vascular cell adhesion molecule 1	CD106	Core
VCAN	VCAN	versican	chondroitin sulfate proteoglycan 2; PG-M; versican proteoglycan	Core
VEGFA	VEGFA	vascular endothelial growth factor A	vascular endothelial growth factor; VEGF-A,VPF	Core
VEGFB	VEGFB	vascular endothelial growth factor B	VEGFL	Core
VEGFC	VEGFC	vascular endothelial growth factor C	VRP,VEGF-C; vascular endothelial growth factor-related protein	Core
VEGFD	PIR-FIGF | VEGFD	| vascular endothelial growth factor D	| c-fos induced growth factor (vascular endothelial growth factor D); VEGF-D	Core
VHL	VHL	von Hippel-Lindau tumor suppressor	von Hippel-Lindau syndrome,von Hippel-Lindau tumor suppressor, E3 ubiquitin protein ligase; VHL1	Core
VIM	VIM	vimentin		Core
VPREB3	VPREB3	V-set pre-B cell surrogate light chain 3	pre-B lymphocyte 3; 8HS20	Core
VSIR	VSIR	V-set immunoregulatory receptor	SISP1,GI24,B7-H5,B7H5,VISTA,PD-1H,Dies1; stress induced secreted protein 1,V-domain Ig suppressor of T cell activation,PDCD1 homolog; chromosome 10 open reading frame 54	Core
VTN	VTN	vitronectin	vitronectin (serum spreading factor, somatomedin B, complement S-protein); serum spreading factor,somatomedin B,complement S-protein; VN	Core
VWA1	VWA1	von Willebrand factor A domain containing 1	FLJ22215,VWA-1,WARP	Core
VWF	VWF	von Willebrand factor	Factor VIII related antigen	Core
WIF1	WIF1	WNT inhibitory factor 1		Core
WNT10B	WNT10B	Wnt family member 10B	wingless-type MMTV integration site family, member 10B; WNT-12,SHFM6	Core
WNT11	WNT11	Wnt family member 11	wingless-type MMTV integration site family, member 11	Core
WNT3	WNT3	Wnt family member 3	WNT-3 proto-oncogene protein; wingless-type MMTV integration site family, member 3; MGC131950,MGC138321,MGC138323	Core
WNT5A	WNT5A	Wnt family member 5A	hWNT5A; WNT-5A protein; wingless-type MMTV integration site family, member 5A	Core
WNT5B	WNT5B	Wnt family member 5B	wingless-type MMTV integration site family, member 5B	Core
WNT7A	WNT7A	Wnt family member 7A	Wnt-7a; proto-oncogene Wnt7a protein; wingless-type MMTV integration site family, member 7A	Core
WNT7B	WNT7B	Wnt family member 7B	wingless-type MMTV integration site family, member 7B	Core
WNT9A	WNT9A	Wnt family member 9A	wingless-type MMTV integration site family, member 14,wingless-type MMTV integration site family, member 9A	Core
XBP1	XBP1	X-box binding protein 1		Core
XCL1/2	XCL1 | XCL2	X-C motif chemokine ligand 1 | X-C motif chemokine ligand 2	lymphotactin; LPTN,ATAC,SCM-1a,SCM-1; small inducible cytokine subfamily C, member 1 (lymphotactin),chemokine (C motif) ligand 1 | small inducible cytokine subfamily C, member 2,chemokine (C motif) ligand 2; SCM-1b	Core
XKR4	XKR4	XK related 4	X Kell blood group precursor-related family, member 4,XK, Kell blood group complex subunit-related family, member 4; KIAA1889	Core
YBX3	YBX3 | YBX3P1	Y-box binding protein 3 | Y-box binding protein 3 pseudogene 1	dbpA,ZONAB,CSDA1; cold shock domain protein A; cold-shock domain containing A1 | cold shock domain protein A pseudogene 1	Core
YES1	YES1	YES proto-oncogene 1, Src family tyrosine kinase	v-yes-1 Yamaguchi sarcoma viral oncogene homolog 1; Yes,c-yes,HsT441	Core
ZBTB16	ZBTB16	zinc finger and BTB domain containing 16	promyelocytic leukaemia zinc finger; zinc finger protein 145 (Kruppel-like, expressed in promyelocytic leukemia); PLZF	Add-On
ZFP36	PLEKHG2 | ZFP36	pleckstrin homology and RhoGEF domain containing G2 | ZFP36 ring finger protein	CLG,FLJ00018,ARHGEF42; pleckstrin homology domain containing, family G (with RhoGef domain) member 2 | tristetraprolin; RNF162A,TIS11,G0S24,TTP,NUP475; zinc finger protein 36, C3H type, homolog (mouse)	Core
Negative Controls
Negative01				Core
Negative02				Core
Negative03				Core
Negative04				Core
Negative05				Core
Negative06				Core
Negative07				Core
Negative08				Core
Negative09				Core
Negative10				Core
©2022-2023 NanoString Technologies, all rights reserved		FOR RESEARCH USE ONLY. NOT FOR USE IN DIAGNOSTIC PROCEDURES.		LBL-11178-01

## Sheet: S3
Table S3: CosMx™ Human 6k Discovery Panel (6000 plex) - Gene and Probe Details
Display Name	Gene Symbol(s)	Gene Name(s)	Alias(es)
A1BG	A1BG	alpha-1-B glycoprotein
A2M	A2M	alpha-2-macroglobulin	FWP007,S863-7,CPAMD5
AAAS	AAAS	aladin WD repeat nucleoporin	aladin,Allgrove, triple-A,adracalin; achalasia, adrenocortical insufficiency, alacrimia (Allgrove, triple-A),achalasia, adrenocortical insufficiency, alacrimia
AAK1	AAK1	AP2 associated kinase 1	KIAA1048,DKFZp686K16132
AAMP	AAMP	angio associated migratory cell protein
AARS1	AARS1	alanyl-tRNA synthetase 1	alanyl-tRNA synthetase; CMT2N,AlaRS; alanine tRNA ligase 1, cytoplasmic
AASS	AASS	aminoadipate-semialdehyde synthase	alpha-aminoadipic semialdehyde synthase,lysine ketoglutarate reductase/saccharopine dehydrogenase; LORSDH,LKRSDH
AATK	AATK	apoptosis associated tyrosine kinase	AATYK,KIAA0641,LMTK1,LMR1,AATYK1,PPP1R77; lemur tyrosine kinase 1,protein phosphatase 1, regulatory subunit 77
ABAT	ABAT	4-aminobutyrate aminotransferase	4-aminobutyrate transaminase,gamma-aminobutyrate aminotransferase,GABA transaminase; GABAT,GABA-T
ABCA1	ABCA1	ATP binding cassette subfamily A member 1	ATP-binding cassette, sub-family A (ABC1), member 1; Tangier disease; TGD
ABCA2	ABCA2	ATP binding cassette subfamily A member 2	ATP-binding cassette, sub-family A (ABC1), member 2
ABCA5	ABCA5	ATP binding cassette subfamily A member 5	EST90625; ATP-binding cassette, sub-family A (ABC1), member 5
ABCB1	ABCB1	ATP binding cassette subfamily B member 1	P-gp,CD243,GP170,ABC20,p-170,PGY1; colchicin sensitivity,ATP-binding cassette, sub-family B (MDR/TAP), member 1; multidrug resistance protein 1,P-glycoprotein
ABCB10	ABCB10	ATP binding cassette subfamily B member 10	ATP-binding cassette, sub-family B (MDR/TAP), member 10; ATP-binding cassette sub-family B member 10, mitochondrial,ATP-binding cassette transporter 10,ABC transporter 10 protein,mitochondrial ATP-binding cassette 2; EST20237,M-ABC2,MTABC2
ABCB7	ABCB7	ATP binding cassette subfamily B member 7	EST140535,Atm1p,ASAT; ATP-binding cassette, sub-family B (MDR/TAP), member 7
ABCB8	ABCB8	ATP binding cassette subfamily B member 8	EST328128,M-ABC1,MABC1,MITOSUR; ATP-binding cassette, sub-family B (MDR/TAP), member 8; mitochondrial ABC protein
ABCB9	ABCB9	ATP binding cassette subfamily B member 9	ATP-binding cassette, sub-family B (MDR/TAP), member 9; EST122234
ABCC1	ABCC1	ATP binding cassette subfamily C member 1 (ABCC1 blood group)	multidrug resistance associated protein 1,ATP-binding cassette, sub-family C (CFTR/MRP), member 1,ATP binding cassette subfamily C member 1; GS-X; glutathione S-conjugate export pump
ABCC3	ABCC3	ATP binding cassette subfamily C member 3	MRP3,cMOAT2,EST90757,MLP2,MOAT-D; ATP-binding cassette, sub-family C (CFTR/MRP), member 3; canalicular multispecific organic anion transporter 2
ABCC4	ABCC4	ATP binding cassette subfamily C member 4 (PEL blood group)	MRP4,EST170205,MOAT-B,MOATB; ATP-binding cassette, sub-family C (CFTR/MRP), member 4,ATP binding cassette subfamily C member 4; canalicular multispecific organic anion transporter (ABC superfamily),bA464I2.1 (ATP-binding cassette, sub-family C (CFTR/MRP), member 4),multidrug resistance-associated protein 4,multispecific organic anion transporter B
ABCC8	ABCC8	ATP binding cassette subfamily C member 8	HI,PHHI,SUR1,MRP8,ABC36,HHF1,TNDM2; sulfonylurea receptor (hyperinsulinemia); ATP-binding cassette, sub-family C (CFTR/MRP), member 8
ABCC9	ABCC9	ATP binding cassette subfamily C member 9	sulfonylurea receptor 2; SUR2,CMD1O; ATP-binding cassette, sub-family C (CFTR/MRP), member 9
ABCD1	ABCD1	ATP binding cassette subfamily D member 1	AMN,ALDP,adrenoleukodystrophy; ATP-binding cassette, sub-family D (ALD), member 1
ABCE1	ABCE1	ATP binding cassette subfamily E member 1	ATP-binding cassette, sub-family E (OABP), member 1; RLI,OABP,RLI1; RNase L inhibitor 1
ABCG1	ABCG1	ATP binding cassette subfamily G member 1	ATP-binding cassette transporter 8; ATP-binding cassette, sub-family G (WHITE), member 1; ABC8
ABHD12	ABHD12	abhydrolase domain containing 12, lysophospholipase	chromosome 20 open reading frame 22,abhydrolase domain containing 12; DKFZP434P106,dJ965G21.2,BEM46L2,ABHD12A
ABHD2	ABHD2	abhydrolase domain containing 2, acylglycerol lipase	LABH2; abhydrolase domain containing 2
ABHD3	ABHD3	abhydrolase domain containing 3, phospholipase	LABH3; abhydrolase domain containing 3
ABHD5	ABHD5	abhydrolase domain containing 5, lysophosphatidic acid acyltransferase	CGI-58,NCIE2; abhydrolase domain containing 5
ABHD6	ABHD6	abhydrolase domain containing 6, acylglycerol lipase	abhydrolase domain containing 6
ABI1	ABI1	abl interactor 1	E3B1,ABI-1; spectrin SH3 domain binding protein 1,abl-interactor 1
ABI2	ABI2	abl interactor 2	abl-interactor 2; ABI-2,AIP-1,ABI2B,AblBP3,argBPIA,SSH3BP2
ABI3BP	ABI3BP	ABI family member 3 binding protein	ABI family, member 3 (NESH) binding protein; NESHBP,DKFZP586L2024,TARSH; target of Nesh-SH3
ABL1	ABL1	ABL proto-oncogene 1, non-receptor tyrosine kinase	JTK7,c-ABL,p150; v-abl Abelson murine leukemia viral oncogene homolog 1,c-abl oncogene 1, receptor tyrosine kinase,c-abl oncogene 1, non-receptor tyrosine kinase
ABL2	ABL2	ABL proto-oncogene 2, non-receptor tyrosine kinase	ARG; v-abl Abelson murine leukemia viral oncogene homolog 2 (arg, Abelson-related gene),v-abl Abelson murine leukemia viral oncogene homolog 2,c-abl oncogene 2, non-receptor tyrosine kinase; Abelson-related gene
ABLIM1	ABLIM1	actin binding LIM protein 1	abLIM,limatin
ABR	ABR	ABR activator of RhoGEF and GTPase	active BCR-related gene,ABR, RhoGEF and GTPase activating protein; MDB
ABRAXAS1	ABRAXAS1	abraxas 1, BRCA1 A complex subunit	FLJ13614,ABRA1,ABRAXAS; coiled-coil domain containing 98,family with sequence similarity 175, member A,family with sequence similarity 175 member A,Abraxas 1, BRCA1 A complex subunit; Abraxas protein
ABRAXAS2	ABRAXAS2	abraxas 2, BRISC complex subunit	Em:AC068896.4,ABRO1; Abraxas brother; KIAA0157,family with sequence similarity 175, member B,family with sequence similarity 175 member B
ACAA1	ACAA1	acetyl-CoA acyltransferase 1	peroxisomal 3-oxoacyl-Coenzyme A thiolase; acetyl-Coenzyme A acyltransferase 1; Lnc-Myd88
ACAA2	ACAA2	acetyl-CoA acyltransferase 2	mitochondrial 3-oxoacyl-Coenzyme A thiolase; acetyl-Coenzyme A acyltransferase 2; DSAEC
ACACA	ACACA	acetyl-CoA carboxylase alpha	acetyl-Coenzyme A carboxylase alpha; acetyl-CoA carboxylase 1; ACC1,ACC-alpha,ACCA,ACCalpha,ACACalpha,Acac1,hACC1
ACACB	ACACB	acetyl-CoA carboxylase beta	acetyl-CoA carboxylase 2; acetyl-Coenzyme A carboxylase beta; HACC275,ACC2,ACCB,ACC-beta,ACCbeta,ACACbeta
ACAD9	ACAD9	acyl-CoA dehydrogenase family member 9	acyl-Coenzyme A dehydrogenase family, member 9,acyl-CoA dehydrogenase family, member 9; NPD002,MGC14452
ACADM	ACADM	acyl-CoA dehydrogenase medium chain	medium-chain acyl-CoA dehydrogenase; MCAD,MCADH,ACAD1; acyl-Coenzyme A dehydrogenase, C-4 to C-12 straight chain
ACADS	ACADS	acyl-CoA dehydrogenase short chain	SCAD,ACAD3; acyl-Coenzyme A dehydrogenase, C-2 to C-3 short chain
ACADVL	ACADVL	acyl-CoA dehydrogenase very long chain	VLCAD,LCACD,ACAD6; acyl-Coenzyme A dehydrogenase, very long chain
ACAP2	ACAP2	ArfGAP with coiled-coil, ankyrin repeat and PH domains 2	KIAA0041,CNT-B2; centaurin, beta 2
ACAP3	ACAP3	ArfGAP with coiled-coil, ankyrin repeat and PH domains 3	KIAA1716; centaurin, beta 5
ACAT1	ACAT1	acetyl-CoA acetyltransferase 1	acetoacetyl Coenzyme A thiolase; THIL; acetyl-Coenzyme A acetyltransferase 1
ACAT2	ACAT2	acetyl-CoA acetyltransferase 2	acetyl-Coenzyme A acetyltransferase 2 (acetoacetyl Coenzyme A thiolase),acetyl-Coenzyme A acetyltransferase 2; acetoacetyl Coenzyme A thiolase,Acetyl-CoA acetyltransferase, cytosolic
ACBD5	ACBD5	acyl-CoA binding domain containing 5	DKFZp434A2417,KIAA1996; acyl-Coenzyme A binding domain containing 5
ACBD6	ACBD6	acyl-CoA binding domain containing 6	MGC2404; acyl-Coenzyme A binding domain containing 6
ACD	ACD	ACD shelterin complex subunit and telomerase recruitment factor	TIN2 interacting protein 1,POT1 and TIN2 organizing protein; adrenocortical dysplasia homolog (mouse); Ptop,Pip1,Tpp1,Tint1
ACE	ACE	angiotensin I converting enzyme	angiotensin I converting enzyme (peptidyl-dipeptidase A) 1; ACE1,CD143; peptidyl-dipeptidase A
ACE2	ACE2	angiotensin converting enzyme 2	angiotensin I converting enzyme (peptidyl-dipeptidase A) 2,angiotensin I converting enzyme 2; peptidyl-dipeptidase A; ACEH
ACER2	ACER2	alkaline ceramidase 2	FLJ41587,ALKCDase2; N-acylsphingosine amidohydrolase 3-like
ACER3	ACER3	alkaline ceramidase 3	alkaline phytoceramidase; FLJ11238,APHC; phytoceramidase, alkaline
ACHE	ACHE	acetylcholinesterase (Yt blood group)	Yt blood group; acetylcholinesterase (YT blood group),acetylcholinesterase (Yt blood group),acetylcholinesterase (Cartwright blood group)
ACIN1	ACIN1	apoptotic chromatin condensation inducer 1	apoptotic chromatin condensation inducer in the nucleus; functional spliceosome-associated protein 152; KIAA0670,fSAP152
ACKR1	ACKR1	atypical chemokine receptor 1 (Duffy blood group)	CCBP1,GPD,Dfy,CD234; Duffy blood group,Duffy blood group, chemokine receptor,Duffy blood group, atypical chemokine receptor; atypical chemokine receptor 1,glycoprotein D
ACKR3	ACKR3	atypical chemokine receptor 3	chemokine orphan receptor 1,chemokine (C-X-C motif) receptor 7; RDC1,GPR159
ACKR4	ACKR4	atypical chemokine receptor 4	CCR11,CCBP2,VSHK1,CCX-CKR,PPR1; chemokine (C-C motif) receptor-like 1
ACLY	ACLY	ATP citrate lyase	ATPCL,CLATP,ACL; ATP citrate synthase
ACO2	ACO2	aconitase 2	ACONM; aconitate hydratase, mitochondrial,mitochondrial aconitase; aconitase 2, mitochondrial
ACOT11	ACOT11	acyl-CoA thioesterase 11	StAR-related lipid transfer (START) domain containing 14; thioesterase, adipose associated; STARD14,BFIT,KIAA0707,BFIT1,THEM1
ACOT12	ACOT12	acyl-CoA thioesterase 12	Cach,THEAL,STARD15; StAR-related lipid transfer (START) domain containing 15
ACOT13	ACOT13	acyl-CoA thioesterase 13	thioesterase superfamily member 2; HT012
ACOT7	ACOT7	acyl-CoA thioesterase 7	BACH,ACH1,ACT,CTE-II,LACH1,MGC1126,hBACH; brain acyl CoA hydrolase,Long chain acyl-CoA thioester hydrolase
ACOT8	ACOT8	acyl-CoA thioesterase 8	choloyl-CoA hydrolase,Nef (lentivirus myristoylated factor) associated protein 1; hACTE-III,hTE,PTE-2,NAP1; peroxisomal acyl-CoA thioesterase,peroxisomal acyl-CoA thioesterase 1
ACOT9	ACOT9	acyl-CoA thioesterase 9	CGI-16,MT-ACT48,ACATE2
ACOX1	ACOX1	acyl-CoA oxidase 1	acyl-Coenzyme A oxidase 1, palmitoyl,acyl-CoA oxidase 1, palmitoyl; PALMCOX; palmitoyl-CoA oxidase
ACOX2	ACOX2	acyl-CoA oxidase 2	acyl-Coenzyme A oxidase 2, branched chain,acyl-CoA oxidase 2, branched chain; trihydroxycoprostanoyl-CoA oxidase,3-alpha,7-alpha,12-alpha-trihydroxy-5-beta-cholestanoyl-CoA 24-hydroxylase,branched chain acyl-CoA oxidase; BRCACOX,BRCOX,THCCox
ACOX3	ACOX3	acyl-CoA oxidase 3, pristanoyl	acyl-Coenzyme A oxidase 3, pristanoyl
ACP3	ACP3	acid phosphatase 3	ACP-3,PAP,TM-PAP; prostatic acid phosphatase; acid phosphatase, prostate
ACP5	ACP5	acid phosphatase 5, tartrate resistant	TRAP,HPAP,TRAcP; tartrate-resistant acid phosphatase,human purple acid phosphatase
ACSBG1	ACSBG1	acyl-CoA synthetase bubblegum family member 1	bubblegum,very long-chain acyl-CoA synthetase,lipidosin; BGM,FLJ30320,MGC14352,BG1,KIAA0631,hBG1,hsBG
ACSF3	ACSF3	acyl-CoA synthetase family member 3	malonyl-CoA synthetase
ACSL1	ACSL1	acyl-CoA synthetase long chain family member 1	fatty-acid-Coenzyme A ligase, long-chain 2; LACS2,LACS,ACS1,LACS1,FACL1; lignoceroyl-CoA synthase,long-chain fatty-acid-coenzyme A ligase 1
ACSL3	ACSL3	acyl-CoA synthetase long chain family member 3	fatty-acid-Coenzyme A ligase, long-chain 3; ACS3,PRO2194
ACSL4	ACSL4	acyl-CoA synthetase long chain family member 4	ACS4,LACS4; lignoceroyl-CoA synthase,long-chain fatty-acid-Coenzyme A ligase 4; fatty-acid-Coenzyme A ligase, long-chain 4,mental retardation, X-linked 63,mental retardation, X-linked 68
ACSL5	ACSL5	acyl-CoA synthetase long chain family member 5	fatty-acid-Coenzyme A ligase, long-chain 5; ACS5,ACS2; FACL5 for fatty acid coenzyme A ligase 5,long-chain acyl-CoA synthetase 5,long-chain fatty acid coenzyme A ligase 5,fatty-acid-Coenzyme A ligase, long-chain 5
ACSM2A	ACSM2A	acyl-CoA synthetase medium chain family member 2A	A-923A4.1,MGC150530; acyl-CoA synthetase medium-chain family member 2
ACSM3	ACSM3	acyl-CoA synthetase medium chain family member 3	SA; SA (rat hypertension-associated) homolog,SA hypertension-associated homolog (rat)
ACSS1	ACSS1	acyl-CoA synthetase short chain family member 1	acetyl-Coenzyme A synthetase 2 (AMP forming)-like; dJ568C11.3,AceCS2L,MGC33843
ACSS2	ACSS2	acyl-CoA synthetase short chain family member 2	ACS,ACSA,AceCS,dJ1161H23.1; acetyl-Coenzyme A synthetase 2 (ADP forming)
ACSS3	ACSS3	acyl-CoA synthetase short chain family member 3	FLJ21963
ACTA2	ACTA2	actin alpha 2, smooth muscle	actin, alpha 2, smooth muscle, aorta; ACTSA
ACTG2	ACTG2	actin gamma 2, smooth muscle	ACTSG; actin, gamma 2, smooth muscle, enteric
ACTL6A	ACTL6A	actin like 6A	BAF complex 53 kDa subunit,BRG1-associated factor 53A,actin-related protein 4,INO80 complex subunit K; Actl6,BAF53A,Arp4,Baf53a,INO80K,SMARCN1
ACTN1	ACTN1	actinin alpha 1
ACTN4	ACTN4	actinin alpha 4	focal segmental glomerulosclerosis 1
ACTR10	ACTR10	actin related protein 10	actin-related protein 10 homolog (S. cerevisiae),actin related protein 10 homolog; HARP11,ACTR11,Arp11,Arp10
ACTR1A	ACTR1A	actin related protein 1A	centractin alpha; ARP1,Arp1A; ARP1 (actin-related protein 1, yeast) homolog A (centractin alpha),ARP1 actin-related protein 1 homolog A, centractin alpha,ARP1 actin related protein 1 homolog A
ACTR1B	ACTR1B	actin related protein 1B	centractin beta; Arp1B; ARP1 (actin-related protein 1, yeast) homolog B (centractin beta),ARP1 actin-related protein 1 homolog B, centractin beta,ARP1 actin related protein 1 homolog B
ACTR2	ACTR2	actin related protein 2	ARP2; ARP2 (actin-related protein 2, yeast) homolog,ARP2 actin-related protein 2 homolog (yeast),ARP2 actin related protein 2 homolog
ACTR3	ACTR3	actin related protein 3	ARP3 (actin-related protein 3, yeast) homolog,ARP3 actin-related protein 3 homolog (yeast),ARP3 actin related protein 3 homolog; ARP3
ACTR3B	ACTR3B	actin related protein 3B	ARP11,ARP3beta; ARP3 actin-related protein 3 homolog B (yeast),ARP3 actin related protein 3 homolog B
ACVR1	ACVR1	activin A receptor type 1	activin A receptor, type I; SKR1,ALK2,ACVR1A
ACVR1B	ACVR1B	activin A receptor type 1B	ALK4,SKR2,ActRIB; activin A receptor, type IB
ACVR1C	ACVR1C	activin A receptor type 1C	ALK7,ACVRLK7; activin A receptor, type IC
ACVR2A	ACVR2A	activin A receptor type 2A	activin A receptor, type II,activin A receptor, type IIA; ACTRII
ACVR2B	ACVR2B	activin A receptor type 2B	ActR-IIB; activin A receptor, type IIB
ACVRL1	ACVRL1	activin A receptor like type 1	activin A receptor type II-like 1,activin A receptor type IL; activin receptor-like kinase 1; HHT2,ALK1,HHT
ACY1	ABHD14A-ACY1 | ACY1	ABHD14A-ACY1 readthrough | aminoacylase 1	ABHD14A-ACY1 readthrough (NMD candidate) |
ADA	ADA	adenosine deaminase	ADA1
ADA2	ADA2	adenosine deaminase 2	cat eye syndrome chromosome region, candidate 1; ADGF
ADAM10	ADAM10	ADAM metallopeptidase domain 10	kuz,MADM,HsT18717,CD156C; a disintegrin and metalloproteinase domain 10
ADAM12	ADAM12	ADAM metallopeptidase domain 12	meltrin alpha; a disintegrin and metalloproteinase domain 12 (meltrin alpha); MCMPMltna,MLTN
ADAM15	ADAM15 | ADAM15-EFNA4	ADAM metallopeptidase domain 15 |	metargidin; a disintegrin and metalloproteinase domain 15 (metargidin); MDC15 |
ADAM17	ADAM17	ADAM metallopeptidase domain 17	cartilage snake venom-like protease,TNF-alpha convertase enzyme,a disintegrin and metalloproteinase 17; cSVP,CD156B; tumor necrosis factor, alpha, converting enzyme
ADAM19	ADAM19	ADAM metallopeptidase domain 19	a disintegrin and metalloproteinase domain 19 (meltrin beta); MLTNB; meltrin beta
ADAM22	ADAM22	ADAM metallopeptidase domain 22	a disintegrin and metalloproteinase domain 22; metalloproteinase-like, disintegrin-like, and cysteine-rich protein 2; MDC2
ADAM28	ADAM28	ADAM metallopeptidase domain 28	a disintegrin and metalloproteinase domain 28; eMDCII,MDC-Lm,MDC-Ls,ADAM23
ADAM8	ADAM8	ADAM metallopeptidase domain 8	CD156,MS2,CD156A; a disintegrin and metalloproteinase domain 8
ADAM9	ADAM9	ADAM metallopeptidase domain 9	meltrin gamma; a disintegrin and metalloproteinase domain 9 (meltrin gamma),cone rod dystrophy 9; MDC9,KIAA0021,MCMP,Mltng
ADAMTS17	ADAMTS17	ADAM metallopeptidase with thrombospondin type 1 motif 17	a disintegrin-like and metalloprotease (reprolysin type) with thrombospondin type 1 motif, 17; FLJ32769,FLJ16363
ADAMTS5	ADAMTS5	ADAM metallopeptidase with thrombospondin type 1 motif 5	a disintegrin-like and metalloprotease (reprolysin type) with thrombospondin type 1 motif, 5 (aggrecanase-2); aggrecanase-2; ADMP-2,ADAMTS11
ADAMTS9	ADAMTS9	ADAM metallopeptidase with thrombospondin type 1 motif 9	a disintegrin-like and metalloprotease (reprolysin type) with thrombospondin type 1 motif, 9; KIAA1312
ADAR	ADAR	adenosine deaminase RNA specific	ADAR1,DRADA; Double-stranded RNA-specific adenosine deaminase; interferon-induced protein 4
ADCY1	ADCY1	adenylate cyclase 1	adenylyl cyclase subtype 1; AC1; adenylate cyclase 1 (brain),deafness, autosomal recessive 44
ADCY2	ADCY2	adenylate cyclase 2	adenylate cyclase 2 (brain); HBAC2,KIAA1060,AC2
ADCY3	ADCY3	adenylate cyclase 3	AC3
ADCY5	ADCY5	adenylate cyclase 5	AC5
ADCY7	ADCY7	adenylate cyclase 7	KIAA0037,AC7
ADCY8	ADCY8	adenylate cyclase 8	adenylate cyclase 8 (brain); HBAC1,AC8
ADCY9	ADCY9	adenylate cyclase 9	AC9
ADD1	ADD1	adducin 1	adducin 1 (alpha); alpha-adducin
ADD2	ADD2	adducin 2	adducin 2 (beta); beta-adducin; ADDB
ADD3	ADD3	adducin 3	adducin 3 (gamma); gamma-adducin
ADGRA2	ADGRA2	adhesion G protein-coupled receptor A2	TEM5,DKFZp434C211,DKFZp434J0911,KIAA1531,FLJ14390; tumor endothelial marker 5; G protein-coupled receptor 124
ADGRA3	ADGRA3	adhesion G protein-coupled receptor A3	G protein-coupled receptor 125; FLJ38547,PGR21
ADGRE1	ADGRE1	adhesion G protein-coupled receptor E1	egf-like module containing, mucin-like, hormone receptor-like sequence 1,egf-like module containing, mucin-like, hormone receptor-like 1
ADGRE2	ADGRE2	adhesion G protein-coupled receptor E2	egf-like module containing, mucin-like, hormone receptor-like sequence 2,egf-like module containing, mucin-like, hormone receptor-like 2; CD312
ADGRE5	ADGRE5	adhesion G protein-coupled receptor E5	TM7LN1; leukocyte antigen CD97,seven-span transmembrane protein,seven-transmembrane, heterodimeric receptor associated with inflammation,seven transmembrane helix receptor; CD97 antigen,CD97 molecule
ADGRF1	ADGRF1	adhesion G protein-coupled receptor F1	G protein-coupled receptor 110; hGPCR36,PGR19
ADGRF3	ADGRF3	adhesion G protein-coupled receptor F3	hGPCR37,PGR23; G protein-coupled receptor 113
ADGRF5	ADGRF5	adhesion G protein-coupled receptor F5	G protein-coupled receptor 116; DKFZp564O1923,KIAA0758
ADGRG1	ADGRG1	adhesion G protein-coupled receptor G1	G protein-coupled receptor 56; TM7LN4,TM7XN1
ADGRG3	ADGRG3	adhesion G protein-coupled receptor G3	G protein-coupled receptor 97; Pb99,PGR26
ADGRG5	ADGRG5	adhesion G protein-coupled receptor G5	G protein-coupled receptor 114; PGR27
ADGRG6	ADGRG6	adhesion G protein-coupled receptor G6	FLJ14937; G protein-coupled receptor 126
ADGRL1	ADGRL1	adhesion G protein-coupled receptor L1	KIAA0821,CIRL1,LEC2; latrophilin 1; calcium-independent alpha-latrotoxin receptor 1
ADGRL2	ADGRL2	adhesion G protein-coupled receptor L2	calcium-independent alpha-latrotoxin receptor 2; latrophilin 1,latrophilin 2; KIAA0786,LEC1,CIRL2
ADGRL3	ADGRL3	adhesion G protein-coupled receptor L3	latrophilin 3; KIAA0768,LEC3
ADGRL4	ADGRL4	adhesion G protein-coupled receptor L4	EGF, latrophilin and seven transmembrane domain containing 1; ETL
ADGRV1	ADGRV1	adhesion G protein-coupled receptor V1	DKFZp761P0710,KIAA0686,FEB4,VLGR1; monogenic, audiogenic seizure susceptibility 1 homolog (mouse),G protein-coupled receptor 98
ADH1A	ADH1A	alcohol dehydrogenase 1A (class I), alpha polypeptide
ADH1B	ADH1B	alcohol dehydrogenase 1B (class I), beta polypeptide
ADH1C	ADH1C	alcohol dehydrogenase 1C (class I), gamma polypeptide
ADH4	ADH4	alcohol dehydrogenase 4 (class II), pi polypeptide	ADH-2
ADH5	ADH5	alcohol dehydrogenase 5 (class III), chi polypeptide	ADH-3,ADHX,GSNOR; formaldehyde dehydrogenase; S-nitrosoglutathione reductase
ADH6	ADH6	alcohol dehydrogenase 6 (class V)	ADH-5
ADIPOQ	ADIPOQ	adiponectin, C1Q and collagen domain containing	adipocyte, C1Q and collagen domain containing; ACRP30,apM1,GBP28,adiponectin; adipose most abundant gene transcript 1,adiponectin precursor
ADIPOR1	ADIPOR1	adiponectin receptor 1	PAQR1,ACDCR1
ADIPOR2	ADIPOR2	adiponectin receptor 2	PAQR2,ACDCR2
ADIRF	ADIRF | AGAP11	adipogenesis regulatory factor | ArfGAP with GTPase domain, ankyrin repeat and PH domain 11	APM2,AFRO; chromosome 10 open reading frame 116; adipose specific 2,adipose most abundant gene transcript 2,adipogenesis factor rich in obesity | KIAA1975; ankyrin repeat and GTPase domain Arf GTPase activating protein 11
ADM	ADM	adrenomedullin	AM
ADM2	ADM2	adrenomedullin 2	AM2,FLJ21135
ADNP2	ADNP2	ADNP homeobox 2	KIAA0863; zinc finger protein 508
ADORA1	ADORA1	adenosine A1 receptor	RDC7
ADORA2A	ADORA2A | SPECC1L-ADORA2A	adenosine A2a receptor | SPECC1L-ADORA2A readthrough (NMD candidate)	RDC8 |
ADORA2B	ADORA2B	adenosine A2b receptor
ADPGK	ADPGK	ADP dependent glucokinase	DKFZp434B195,ADP-GK
ADPRM	ADPRM	ADP-ribose/CDP-alcohol diphosphatase, manganese dependent	MDS006; chromosome 17 open reading frame 48,ADP-ribose/CDP-alcohol diphosphatase, manganese-dependent
ADRA1A	ADRA1A	adrenoceptor alpha 1A	adrenergic, alpha-1A-, receptor; ADRA1L1
ADRA1B	ADRA1B	adrenoceptor alpha 1B	adrenergic, alpha-1B-, receptor
ADRA1D	ADRA1D	adrenoceptor alpha 1D	ADRA1R,ADRA1A,ADRA1; adrenergic, alpha-1D-, receptor
ADRA2A	ADRA2A	adrenoceptor alpha 2A	adrenergic, alpha-2A-, receptor; ADRAR; alpha-2AAR subtype C10,alpha-2A-adrenergic receptor
ADRA2B	ADRA2B	adrenoceptor alpha 2B	ADRARL1; adrenergic, alpha-2B-, receptor
ADRA2C	ADRA2C	adrenoceptor alpha 2C	ADRARL2; adrenergic, alpha-2C-, receptor
ADRB1	ADRB1	adrenoceptor beta 1	adrenergic, beta-1-, receptor
ADRB2	ADRB2	adrenoceptor beta 2	adrenergic, beta-2-, receptor, surface,adrenoceptor beta 2, surface; ADRBR,BAR,B2AR,ARB2
ADRB3	ADRB3	adrenoceptor beta 3	adrenergic, beta-3-, receptor
ADRM1	ADRM1	ADRM1 26S proteasome ubiquitin receptor	GP110,Rpn13,ARM1,PSMD16; adhesion regulating molecule 1
AEBP2	AEBP2	AE binding protein 2	MGC17922
AFDN	AFDN	afadin, adherens junction formation factor	myeloid/lymphoid or mixed-lineage leukemia; translocated to, 4; AF-6,AF6
AFF1	AFF1	ALF transcription elongation factor 1	ALL1-fused gene from chromosome 4; myeloid/lymphoid or mixed-lineage leukemia (trithorax (Drosophila) homolog); translocated to, 2,pre-B-cell monocytic leukemia partner 1,AF4/FMR2 family, member 1,AF4/FMR2 family member 1; AF-4,AF4,FEL
AFF2	AFF2	ALF transcription elongation factor 2	FRAXE; fragile X mental retardation 2,AF4/FMR2 family, member 2,AF4/FMR2 family member 2
AFP	AFP	alpha fetoprotein	alpha-fetoprotein; FETA
AGA	AGA	aspartylglucosaminidase	glycosylasparaginase,N(4)-(beta-N-acetylglucosaminyl)-L-asparaginase; ASRG
AGAP3	AGAP3	ArfGAP with GTPase domain, ankyrin repeat and PH domain 3	centaurin, gamma 3
AGBL4	AGBL4	AGBL carboxypeptidase 4	ATP/GTP binding protein like 4; cytosolic carboxypeptidase 6; FLJ14442,CCP6
AGER	AGER	advanced glycosylation end-product specific receptor	RAGE,SCARJ1,sRAGE; receptor for advanced glycation end-products
AGFG1	AGFG1	ArfGAP with FG repeats 1	HIV-1 Rev binding protein; RIP,RAB
AGK	AGK	acylglycerol kinase	multiple substrate lipid kinase; FLJ10842
AGL	AGL	amylo-alpha-1, 6-glucosidase, 4-alpha-glucanotransferase	GDE; amylo-1, 6-glucosidase, 4-alpha-glucanotransferase; glycogen debranching enzyme,glycogen storage disease type III
AGMO	AGMO	alkylglycerol monooxygenase	FLJ16237; transmembrane protein 195
AGO2	AGO2	argonaute RISC catalytic component 2	hAGO2,Q10,LINC00980; argonaute 2; eukaryotic translation initiation factor 2C, 2,cancer susceptibility candidate 7 (non-protein coding)
AGO3	AGO3	argonaute RISC catalytic component 3	argonaute 3; hAGO3,FLJ12765; eukaryotic translation initiation factor 2C, 3
AGO4	AGO4	argonaute RISC component 4	hAGO4,KIAA1567,FLJ20033; argonaute 4; eukaryotic translation initiation factor 2C, 4,argonaute RISC catalytic component 4
AGPAT1	AGPAT1	1-acylglycerol-3-phosphate O-acyltransferase 1	lysophosphatidic acid acyltransferase, alpha,1-acyl-sn-glycerol-3-phosphate acyltransferase alpha,lysophospholipid acyltransferase l; 1-acylglycerol-3-phosphate O-acyltransferase 1 (lysophosphatidic acid acyltransferase, alpha); LPAAT-alpha,LPLAT1
AGPAT2	AGPAT2	1-acylglycerol-3-phosphate O-acyltransferase 2	Berardinelli-Seip congenital lipodystrophy,1-acylglycerol-3-phosphate O-acyltransferase 2 (lysophosphatidic acid acyltransferase, beta); LPAAT-beta,LPLAT2; lysophosphatidic acid acyltransferase-beta,1-acyl-sn-glycerol-3-phosphate acyltransferase beta,lysophospholipid acyltransferase 2
AGPAT3	AGPAT3	1-acylglycerol-3-phosphate O-acyltransferase 3	LPAAT-gamma,LPAAT3,LPLAT3; 1-acyl-sn-glycerol-3-phosphate acyltransferase gamma,lysophosphatidic acid acyltransferase gamma,lysophospholipid acyltransferase 3
AGPAT4	AGPAT4	1-acylglycerol-3-phosphate O-acyltransferase 4	LPAAT-delta,dJ473J16.2,LPAAT4,LPLAT4; lysophosphatidic acid acyltransferase, delta,1-acyl-sn-glycerol-3-phosphate acyltransferase delta,lysophospholipid acyltransferase 4; 1-acylglycerol-3-phosphate O-acyltransferase 4 (lysophosphatidic acid acyltransferase, delta)
AGPAT5	AGPAT5	1-acylglycerol-3-phosphate O-acyltransferase 5	lysophosphatidic acid acyltransferase, epsilon,1-acyl-sn-glycerol-3-phosphate acyltransferase epsilon,lysophospholipid acyltransferase 5; FLJ11210,LPAAT-e,LPAAT-epsilon,LPLAT5; 1-acylglycerol-3-phosphate O-acyltransferase 5 (lysophosphatidic acid acyltransferase, epsilon)
AGPS	AGPS	alkylglycerone phosphate synthase	ADHAPS,ADAS,ALDHPSY,ADPS,ADAP-S
AGR2	AGR2	anterior gradient 2, protein disulphide isomerase family member	protein disulfide isomerase family A, member 17; anterior gradient 2 homolog (Xenopus laevis); XAG-2,HAG-2,AG2,PDIA17
AGRN	AGRN	agrin	agrin proteoglycan
AGRP	AGRP	agouti related neuropeptide	Agrt,ART,ASIP2; agouti (mouse) related protein,agouti related protein homolog (mouse)
AGT	AGT	angiotensinogen	serpin peptidase inhibitor, clade A, member 8; alpha-1 antiproteinase, antitrypsin
AGTPBP1	AGTPBP1	ATP/GTP binding carboxypeptidase 1	ATP/GTP binding protein 1; cytosolic carboxypeptidase 1,tubulinyl-Tyr carboxypeptidase,carboxypeptidase-tubulin,tyrosine carboxypeptidase,soluble carboxypeptidase; KIAA1035,Nna1,CCP1
AGTR1	AGTR1	angiotensin II receptor type 1	angiotensin receptor 1B; angiotensin II type 1 receptor; AT1,AT2R1,AGTR1A,AT2R1A,HAT1R,AG2S,AT2R1B,AT1B,ATR1
AGTR2	AGTR2	angiotensin II receptor type 2	AT2,MRX88; angiotensin receptor 2
AGTRAP	AGTRAP	angiotensin II receptor associated protein	ATRAP
AHCTF1	AHCTF1 | AHCTF1P1	AT-hook containing transcription factor 1 | AT-hook containing transcription factor 1 pseudogene 1	AT hook containing transcription factor 1; ELYS; ELYS transcription factor like protein TMBS62 | ELYS-like; AT hook containing transcription factor 1 pseudogene,AT hook containing transcription factor 1 pseudogene 1
AHCYL1	AHCYL1	adenosylhomocysteinase like 1	XPVKONA,IRBIT,PPP1R78; S-adenosylhomocysteine hydrolase-like 1,adenosylhomocysteinase-like 1; inositol 1,4,5-trisphosphate receptor-binding protein,protein phosphatase 1, regulatory subunit 78
AHI1	AHI1	Abelson helper integration site 1	FLJ20069,ORF1,JBTS3; Abelson helper integration site; Jouberin
AHR	AHR	aryl hydrocarbon receptor	bHLHe76
AICDA	AICDA	activation induced cytidine deaminase	HIGM2,CDA2,ARP2,AID; activation-induced cytidine deaminase
AIF1	AIF1	allograft inflammatory factor 1	interferon gamma responsive transcript,ionized calcium-binding adapter molecule 1; IRT-1,AIF-1,Em:AF129756.17,IBA1
AIFM1	AIFM1	apoptosis inducing factor mitochondria associated 1	programmed cell death 8 (apoptosis-inducing factor),neuropathy, axonal, motor-sensory with deafness and mental retardation (Cowchock syndrome),apoptosis-inducing factor, mitochondrion-associated, 1,apoptosis inducing factor, mitochondria associated 1,auditory neuropathy, X-linked recessive 1; AIF,CMTX4,DFNX5
AIFM2	AIFM2	apoptosis inducing factor mitochondria associated 2	FLJ14497,PRG3,FSP1; ferroptosis suppressor 1; apoptosis-inducing factor (AIF)-like mitochondrion-associated inducer of death,apoptosis-inducing factor, mitochondrion-associated, 2
AIG1	AIG1	androgen induced 1	dJ95L4.1,AIG-1,FLJ10485
AIP	AIP	aryl hydrocarbon receptor interacting protein	hepatitis B virus X-associated cellular protein 2,aryl hydrocarbon receptor-associated protein 9,FKBP prolyl isomerase 16,X-associated protein-2,FK506-binding protein 37,Ah receptor activated 9; aryl hydrocarbon receptor-interacting protein; XAP2,ARA9,FKBP16,FKBP37
AIRE	AIRE	autoimmune regulator	PGA1,APS1; autoimmune polyendocrinopathy candidiasis ectodermal dystrophy; autoimmune regulator (autoimmune polyendocrinopathy candidiasis ectodermal dystrophy)
AK1	AK1 | ST6GALNAC4-ST6GALNAC6-AK1	adenylate kinase 1 |	|
AKAP1	AKAP1	A-kinase anchoring protein 1	A kinase (PRKA) anchor protein 1; AKAP121,AKAP149,SAKAP84,S-AKAP84,AKAP84,D-AKAP1,PPP1R43,TDRD17; protein kinase anchoring protein 1,dual specificity A-kinase-anchoring protein 1,protein phosphatase 1, regulatory subunit 43,tudor domain containing 17
AKAP10	AKAP10	A-kinase anchoring protein 10	dual-specificity A-kinase anchoring protein 2,protein kinase A anchoring protein 10,mitochondrial A kinase PPKA anchor protein 10; A kinase (PRKA) anchor protein 10; D-AKAP2,PRKA10,MGC9414
AKAP12	AKAP12	A-kinase anchoring protein 12	gravin,Src-Suppressed C Kinase Substrate; A kinase (PRKA) anchor protein (gravin) 12,A kinase (PRKA) anchor protein 12; AKAP250,SSeCKS
AKAP13	AKAP13	A-kinase anchoring protein 13	Ht31,BRX,AKAP-Lbc,c-lbc,PROTO-LB,HA-3,ARHGEF13; lymphoid blast crisis oncogene,A kinase (PRKA) anchor protein 13
AKAP9	AKAP9	A-kinase anchoring protein 9	A kinase (PRKA) anchor protein 9; A-kinase anchoring protein 450,AKAP9-BRAF fusion protein,AKAP120-like protein,centrosome- and golgi-localized protein kinase N-associated protein,protein kinase A anchoring protein 9,A-kinase anchor protein, 350kDa,protein phosphatase 1, regulatory subunit 45,yotiao; KIAA0803,AKAP350,AKAP450,CG-NAP,YOTIAO,HYPERION,PRKA9,MU-RMS-40.16A,PPP1R45,LQT11
AKIRIN1	AKIRIN1	akirin 1	FLJ12666; chromosome 1 open reading frame 108
AKR1A1	AKR1A1	aldo-keto reductase family 1 member A1	aldo-keto reductase family 1, member A1 (aldehyde reductase); dihydrodiol dehydrogenase 3,aldehyde reductase; ALR,DD3
AKR1B1	AKR1B1	aldo-keto reductase family 1 member B	aldose reductase; AR; aldo-keto reductase family 1, member B1 (aldose reductase)
AKR1C1	AKR1C1	aldo-keto reductase family 1 member C1	DDH,MBAB,DD1,HAKRC; aldo-keto reductase family 1, member C1 (dihydrodiol dehydrogenase 1; 20-alpha (3-alpha)-hydroxysteroid dehydrogenase); dihydrodiol dehydrogenase 1; 20-alpha (3-alpha)-hydroxysteroid dehydrogenase
AKR1C4	AKR1C4	aldo-keto reductase family 1 member C4	DD4,HAKRA,C11,3-alpha-HSD,CDR,MGC22581; chlordecone reductase,3-alpha hydroxysteroid dehydrogenase, type I,dihydrodiol dehydrogenase 4; aldo-keto reductase family 1, member C4 (chlordecone reductase; 3-alpha hydroxysteroid dehydrogenase, type I; dihydrodiol dehydrogenase 4)
AKT1	AKT1	AKT serine/threonine kinase 1	RAC,PKB,PRKBA,AKT,RAC-alpha; v-akt murine thymoma viral oncogene homolog 1; protein kinase B
AKT1S1	AKT1S1	AKT1 substrate 1	PRAS40,MGC2865,Lobe; proline-rich Akt substrate, 40 kDa; AKT1 substrate 1 (proline-rich)
AKT2	AKT2	AKT serine/threonine kinase 2	PKBβ; v-akt murine thymoma viral oncogene homolog 2
AKT3	AKT3	AKT serine/threonine kinase 3	PKBG,RAC-gamma,PRKBG; v-akt murine thymoma viral oncogene homolog 3; protein kinase B, gamma
ALAD	ALAD	aminolevulinate dehydratase	ALADH,PBGS; aminolevulinate, delta-, dehydratase; porphobilinogen synthase
ALCAM	ALCAM	activated leukocyte cell adhesion molecule	activated leucocyte cell adhesion molecule; CD166,MEMD
ALDH1A1	ALDH1A1	aldehyde dehydrogenase 1 family member A1	retinaldehyde dehydrogenase 1; aldehyde dehydrogenase 1 family, member A1; RALDH1
ALDH1A3	ALDH1A3	aldehyde dehydrogenase 1 family member A3	retinaldehyde dehydrogenase 3; aldehyde dehydrogenase 1 family, member A3; RALDH3
ALDH1L1	ALDH1L1	aldehyde dehydrogenase 1 family member L1	cytosolic 10-formyltetrahydrofolate dehydrogenase; formyltetrahydrofolate dehydrogenase,aldehyde dehydrogenase 1 family, member L1; 10-fTHF,FDH
ALDH2	ALDH2	aldehyde dehydrogenase 2 family member	aldehyde dehydrogenase 2 family (mitochondrial)
ALDH3A1	ALDH3A1	aldehyde dehydrogenase 3 family member A1	aldehyde dehydrogenase 3 family, member A1; aldehyde dehydrogenase, dimeric NADP-preferring
ALDH3A2	ALDH3A2	aldehyde dehydrogenase 3 family member A2	FALDH; fatty aldehyde dehydrogenase; aldehyde dehydrogenase 3 family, member A2
ALDH3B1	ALDH3B1	aldehyde dehydrogenase 3 family member B1	aldehyde dehydrogenase 7,aldehyde dehydrogenase 3B1; aldehyde dehydrogenase 3 family, member B1
ALDH7A1	ALDH7A1	aldehyde dehydrogenase 7 family member A1	antiquitin 1,26g turgor protein homolog,alpha-aminoadipic semialdehyde dehydrogenase,alpha-AASA dehydrogenase,delta1-piperideine-6-carboxylate dehydrogenease,P6c dehydrogenase; aldehyde dehydrogenase 7 family, member A1; EPD,PDE
ALDH9A1	ALDH9A1	aldehyde dehydrogenase 9 family member A1	E3; aldehyde dehydrogenase 9 family, member A1
ALDOA	ALDOA | LOC112694756	aldolase, fructose-bisphosphate A |	aldolase A, fructose-bisphosphate |
ALDOB	ALDOB	aldolase, fructose-bisphosphate B	aldolase B, fructose-bisphosphate
ALDOC	ALDOC	aldolase, fructose-bisphosphate C	aldolase C, fructose-bisphosphate
ALG13	ALG13	ALG13 UDP-N-acetylglucosaminyltransferase subunit	tudor domain containing 13,N-acetylglucosaminyldiphosphodolichol N-acetylglucosaminyltransferase; MDS031,YGL047W,FLJ23018,TDRD13,CDG1S; glycosyltransferase 28 domain containing 1,chromosome X open reading frame 45,asparagine-linked glycosylation 13 homolog (S. cerevisiae)
ALK	ALK	ALK receptor tyrosine kinase	CD246,ALK1; anaplastic lymphoma kinase (Ki-1),anaplastic lymphoma receptor tyrosine kinase
ALKAL2	ALKAL2	ALK and LTK ligand 2	augmentor-alpha; family with sequence similarity 150, member B,family with sequence similarity 150 member B; AUGA
ALKBH2	ALKBH2	alkB homolog 2, alpha-ketoglutarate dependent dioxygenase	MGC90512,ABH2; alkB, alkylation repair homolog 2 (E. coli)
ALKBH3	ALKBH3	alkB homolog 3, alpha-ketoglutarate dependent dioxygenase	alkB, alkylation repair homolog 3 (E. coli); DEPC-1
ALKBH5	ALKBH5	alkB homolog 5, RNA demethylase	FLJ20308; oxoglutarate and iron-dependent oxygenase domain containing,alkB, alkylation repair homolog 5 (E. coli),AlkB family member 5, RNA demethylase
ALMS1	ALMS1	ALMS1 centrosome and basal body associated protein	KIAA0328; Alstrom syndrome 1,Alstrom syndrome protein 1
ALOX12	ALOX12	arachidonate 12-lipoxygenase, 12S type	arachidonate 12-lipoxygenase; 12S-LOX; platelet 12-LOX,Arachidonate 12-lipoxygenase, 12S-type
ALOX15B	ALOX15B	arachidonate 15-lipoxygenase type B	arachidonate 15-lipoxygenase, second type; 15-LOX-2
ALOX5	ALOX5	arachidonate 5-lipoxygenase	5-LOX
ALOX5AP	ALOX5AP	arachidonate 5-lipoxygenase activating protein	arachidonate 5-lipoxygenase-activating protein; five-lipoxygenase activating protein,MK-886-binding protein; FLAP
ALPK1	ALPK1	alpha kinase 1	lymphocyte alpha-kinase; Lak,FLJ22670,KIAA1527
AMBP	AMBP	alpha-1-microglobulin/bikunin precursor	UTI,HCP,EDC1,HI30,IATIL,ITILC; growth-inhibiting protein 19,uristatin,complex-forming glycoprotein heterogeneous in charge,bikunin,inter-alpha-trypsin inhibitor light chain,protein HC,uronic-acid-rich protein,trypstatin
AMBRA1	AMBRA1	autophagy and beclin 1 regulator 1	autophagy/beclin-1 regulator 1; FLJ20294,KIAA1736,WDR94,DCAF3; WD repeat domain 94,DDB1 and CUL4 associated factor 3
AMELX	AMELX	amelogenin X-linked	amelogenin (X chromosome, amelogenesis imperfecta 1); amelogenesis imperfecta 1
AMER1	AMER1	APC membrane recruitment protein 1	Wilms Tumor on the X,adenomatous polyposis coli membrane recruitment 1; RP11-403E24.2,FLJ39827,WTX; family with sequence similarity 123B
AMFR	AMFR	autocrine motility factor receptor	RNF45,gp78
AMH	AMH	anti-Mullerian hormone	MIF,MIS; Muellerian-inhibiting factor,Muellerian-inhibiting substance
AMHR2	AMHR2	anti-Mullerian hormone receptor type 2	Muellerian inhibiting substance type II receptor; MISR2,MISRII; anti-Mullerian hormone receptor type II
AMOT	AMOT	angiomotin	KIAA1071
AMOTL2	AMOTL2	angiomotin like 2	Leman coiled-coil protein,angiomotin-like protein 2; LCCP
AMPH	AMPH	amphiphysin	amphiphysin (Stiff-Mann syndrome with breast cancer 128kD autoantigen),amphiphysin (Stiff-Man syndrome with breast cancer 128kDa autoantigen)
ANAPC1	ANAPC1 | ANAPC1P4 | LOC102724642 | NCAL1	anaphase promoting complex subunit 1 | ANAPC1 pseudogene 4 | | NK cell activity associated lncRNA 1	MCPR,TSG24,APC1 | | |
ANAPC10	ANAPC10	anaphase promoting complex subunit 10	APC10,DOC1,DKFZP564L0562
ANAPC11	ANAPC11	anaphase promoting complex subunit 11	anaphase promoting complex subunit 11 (yeast APC11 homolog); HSPC214,APC11,Apc11p,MGC882
ANAPC13	ANAPC13	anaphase promoting complex subunit 13	SWM1,APC13,DKFZP566D193
ANAPC15	ANAPC15	anaphase promoting complex subunit 15	HSPC020,DKFZP564M082,APC15; chromosome 11 open reading frame 51
ANAPC16	ANAPC16	anaphase promoting complex subunit 16	chromosome 10 open reading frame 104; centromere protein 27; bA570G20.3,FLJ33728,APC16,CENP-27
ANAPC2	ANAPC2	anaphase promoting complex subunit 2	APC2,KIAA1406
ANAPC4	ANAPC4	anaphase promoting complex subunit 4	APC4
ANAPC5	ANAPC5	anaphase promoting complex subunit 5	APC5
ANAPC7	ANAPC7	anaphase promoting complex subunit 7	APC7
ANG	ANG	angiogenin	RNASE5,RAA1; angiogenin, ribonuclease, RNase A family, 5; ribonuclease A family member 5
ANGEL2	ANGEL2	angel homolog 2	angel homolog 2 (Drosophila); KIAA0759L,FLJ12793,Ccr4d
ANGPT1	ANGPT1	angiopoietin 1	KIAA0003,Ang1,AGPT-1
ANGPT2	ANGPT2	angiopoietin 2	Ang2
ANGPTL1	ANGPTL1	angiopoietin like 1	ANG3,AngY,ARP1; angiopoietin-like 1; angioarrestin
ANGPTL2	ANGPTL2	angiopoietin like 2	angiopoietin-like 2; ARP2,HARP
ANGPTL3	ANGPTL3	angiopoietin like 3	angiopoietin 5; angiopoietin-like 3
ANGPTL4	ANGPTL4	angiopoietin like 4	pp1158,PGAR,ARP4,HFARP,FIAF,NL2; fasting-induced adipose factor,hepatic angiopoietin-related protein,PPARG angiopoietin related protein,hepatic fibrinogen/angiopoietin-related protein,peroxisome proliferator-activated receptor (PPAR) gamma induced angiopoietin-related protein,angiopoietin-related protein 4; angiopoietin-like 4
ANK1	ANK1	ankyrin 1	ankyrin 1, erythrocytic; SPH1
ANKH	ANKH	ANKH inorganic pyrophosphate transport regulator	ankylosis, progressive (mouse) homolog,craniometaphyseal dysplasia, Jackson type (dominant),ankylosis, progressive homolog (mouse); HANK,ANK,CPPDD,SLC62A1
ANKLE2	ANKLE2	ankyrin repeat and LEM domain containing 2	LEM domain containing 7,LEM-domain protein 4; KIAA0692; LEMD7,Lem4
ANKRD1	ANKRD1	ankyrin repeat domain 1	C-193,ALRP,CARP,CVARP,MCARP; ankyrin repeat domain 1 (cardiac muscle)
ANKRD22	ANKRD22	ankyrin repeat domain 22	MGC22805
ANKRD28	ANKRD28	ankyrin repeat domain 28	phosphatase interactor targeting K protein,protein phosphatase 6 ankyrin repeat subunit A,protein phosphatase 1, regulatory subunit 65; KIAA0379,PITK,PP6-ARS-A,PPP1R65,FAP79,CFAP79
ANKRD30B	ANKRD30B	ankyrin repeat domain 30B	NY-BR-1.1
ANKRD6	ANKRD6	ankyrin repeat domain 6	diversin,diego homolog (Drosophila); KIAA0957
ANLN	ANLN	anillin, actin binding protein	anillin (Drosophila Scraps homolog), actin binding protein,anillin, actin binding protein (scraps homolog, Drosophila); ANILLIN,Scraps,scra
ANO4	ANO4	anoctamin 4	transmembrane protein 16D; FLJ34221,FLJ34272,FLJ35277
ANO6	ANO6	anoctamin 6	DKFZp313M0720; transmembrane protein 16F
ANP32B	ANP32B	acidic nuclear phosphoprotein 32 family member B	SSP29,PHAPI2,APRIL; acidic (leucine-rich) nuclear phosphoprotein 32 family, member B; acidic protein rich in leucines
ANPEP	ANPEP	alanyl aminopeptidase, membrane	LAP1,gp150,p150,AP-N,hAPN; alanyl (membrane) aminopeptidase; aminopeptidase N,aminopeptidase M,microsomal aminopeptidase,membrane alanyl aminopeptidase
ANTXR2	ANTXR2	ANTXR cell adhesion molecule 2	capillary morphogenesis protein 2; anthrax toxin receptor 2; CMG2,CMG-2,FLJ31074
ANXA1	ANXA1	annexin A1
ANXA2	ANXA2	annexin A2	LIP2; annexin II
ANXA4	ANXA4	annexin A4
ANXA5	ANXA5	annexin A5	CPB-I,PAP-I,VAC-alph,RPRGL3; annexin V,Calphobindin I,Placental anticoagulant protein I,Vascular anticoagulant-alpha,endonexin II
AOAH	AOAH	acyloxyacyl hydrolase	acyloxyacyl hydrolase (neutrophil)
AP1B1	AP1B1	adaptor related protein complex 1 subunit beta 1	BAM22,AP105A; ADTB1, CLAPB2,adaptor related protein complex 1 beta 1 subunit
AP1G1	AP1G1	adaptor related protein complex 1 subunit gamma 1	gamma1-adaptin; adaptor-related protein complex 1, gamma 1 subunit,adaptor related protein complex 1 gamma 1 subunit
AP1G2	AP1G2	adaptor related protein complex 1 subunit gamma 2	adaptor-related protein complex 1, gamma 2 subunit,adaptor related protein complex 1 gamma 2 subunit; G2AD
AP1M1	AP1M1	adaptor related protein complex 1 subunit mu 1	AP47,CLAPM2,mu1A; adaptor-related protein complex 1, mu 1 subunit,adaptor related protein complex 1 mu 1 subunit
AP1S1	AP1S1	adaptor related protein complex 1 subunit sigma 1	erythrokeratodermia variabilis 3 (Kamouraska type),adaptor related protein complex 1 sigma 1 subunit; clathrin-associated/assembly/adaptor protein, small 1 (19kD),clathrin coat assembly protein AP19,sigma1A subunit of AP-1 clathrin adaptor complex,AP-1 complex subunit sigma-1A,sigma1A-adaptin,golgi adaptor HA1/AP1 adaptin sigma-1A subunit,clathrin assembly protein complex 1 sigma-1A small chain,H…
AP1S2	AP1S2 | LOC653653	adaptor related protein complex 1 subunit sigma 2 |	SIGMA1B; mental retardation, X-linked 59,mental retardation, X-linked, syndromic 5,Pettigrew X-linked mental retardation syndrome,adaptor related protein complex 1 sigma 2 subunit |
AP1S3	AP1S3	adaptor related protein complex 1 subunit sigma 3	adaptor related protein complex 1 sigma 3 subunit; AP-1 complex subunit sigma 3; sigma1C
AP2A1	AP2A1	adaptor related protein complex 2 subunit alpha 1	adaptor related protein complex 2 subunit alpha 1,adaptor related protein complex 2 alpha 1 subunit
AP2A2	AP2A2	adaptor related protein complex 2 subunit alpha 2	alpha-adaptin C; Huntingtin interacting protein J,adaptin, alpha B,clathrin-associated/assembly/adaptor protein, large, alpha 2; adaptor related protein complex 2 subunit alpha 2,adaptor related protein complex 2 alpha 2 subunit; DKFZP564D1864,HYPJ,KIAA0899,HIP9
AP2B1	AP2B1	adaptor related protein complex 2 subunit beta 1	adaptor related protein complex 2 subunit beta 1,adaptor related protein complex 2 beta 1 subunit; beta2-adaptin
AP2M1	AP2M1	adaptor related protein complex 2 subunit mu 1	clathrin-associated/assembly/adaptor protein, medium 1,plasma membrane adaptor AP-2 50kDA protein,clathrin coat adaptor protein AP50,clathrin adaptor complex AP2, mu subunit,HA2 50 kDA subunit,clathrin assembly protein complex 2 medium chain,AP-2 mu 2 chain; AP50,mu2; adaptor related protein complex 2 mu 1 subunit
AP2S1	AP2S1	adaptor related protein complex 2 subunit sigma 1	FBHOk,FBH3; hypocalciuric hypercalcemia 3 (Oklahoma type),adaptor related protein complex 2 sigma 1 subunit; sigma-2
AP3B1	AP3B1	adaptor related protein complex 3 subunit beta 1	beta-3A; adaptor related protein complex 3 beta 1 subunit; ADTB3A,HPS2
AP3B2	AP3B2	adaptor related protein complex 3 subunit beta 2	NAPTB; adaptor related protein complex 3 beta 2 subunit
AP3D1	AP3D1	adaptor related protein complex 3 subunit delta 1	ADTD; adaptor related protein complex 3 delta 1 subunit
AP3M1	AP3M1	adaptor related protein complex 3 subunit mu 1	adaptor related protein complex 3 mu 1 subunit
AP3M2	AP3M2	adaptor related protein complex 3 subunit mu 2	adaptor related protein complex 3 mu 2 subunit; CLA20,AP47B
AP3S1	AP3S1	adaptor related protein complex 3 subunit sigma 1	adaptor related protein complex 3 sigma 1 subunit
AP3S2	AP3S2 | ARPIN-AP3S2	adaptor related protein complex 3 subunit sigma 2 | ARPIN-AP3S2 readthrough	sigma3b; adaptor related protein complex 3 sigma 2 subunit | C15orf38-AP3S2 readthrough
AP4B1	AP4B1	adaptor related protein complex 4 subunit beta 1	spastic paraplegia 47,adaptor related protein complex 4 beta 1 subunit; BETA-4; beta 4 subunit of AP-4,AP-4 complex subunit beta-1
AP4E1	AP4E1	adaptor related protein complex 4 subunit epsilon 1	AP-4-EPSILON,SPG51; adaptor related protein complex 4 epsilon 1 subunit
AP4S1	AP4S1	adaptor related protein complex 4 subunit sigma 1	adaptor related protein complex 4 sigma 1 subunit; CLA20,AP47B,SPG52
APAF1	APAF1	apoptotic peptidase activating factor 1	apoptotic protease activating factor,apoptotic peptidase activating factor; CED4,APAF-1
APBA1	APBA1	amyloid beta precursor protein binding family A member 1	amyloid beta (A4) precursor protein-binding, family A, member 1; D9S411E,X11
APBB1IP	APBB1IP	amyloid beta precursor protein binding family B member 1 interacting protein	amyloid beta (A4) precursor protein-binding, family B, member 1 interacting protein; Rap1-GTP-interacting adaptor molecule; INAG1,RIAM
APBB2	APBB2	amyloid beta precursor protein binding family B member 2	Fe65-like; FE65L,FE65L1,MGC35575; amyloid beta (A4) precursor protein-binding, family B, member 2
APC	APC	APC regulator of WNT signaling pathway	DP2,DP3,DP2.5,PPP1R46; protein phosphatase 1, regulatory subunit 46; adenomatosis polyposis coli,adenomatous polyposis coli,APC, WNT signaling pathway regulator
APCDD1	APCDD1	APC down-regulated 1	adenomatosis polyposis coli down-regulated 1; B7323
APEH	APEH	acylaminoacyl-peptide hydrolase	N-acylaminoacyl-peptide hydrolase; acylaminoacyl-peptidase,acylamino-acid-releasing enzyme
APELA	APELA	apelin receptor early endogenous ligand	ELABELA,toddler; Ende,ELA,tdl
APEX1	APEX1	apurinic/apyrimidinic endodeoxyribonuclease 1	APE,REF1,HAP1,APX,APEN,REF-1,APE-1; APEX nuclease (multifunctional DNA repair enzyme),APEX nuclease (multifunctional DNA repair enzyme) 1
APH1A	APH1A	aph-1 homolog A, gamma-secretase subunit	anterior pharynx defective 1 homolog A (C. elegans),APH1A gamma secretase subunit; APH-1A,CGI-78
APH1B	APH1B	aph-1 homolog B, gamma-secretase subunit	anterior pharynx defective 1 homolog B (C. elegans),APH1B gamma secretase subunit; PSFL,APH-1B,DKFZp564D0372
API5	API5	apoptosis inhibitor 5	API5-like 1,fibroblast growth factor 2-interacting factor 2,migration-inducing protein MIG8; AAC-11,API5L1,AAC11
APIP	APIP	APAF1 interacting protein	CGI-29,Mmrp19,APIP2; methylthioribulose-1-phosphate dehydratase
APLN	APLN	apelin	apelin,XNPEP2; apelin, AGTRL1 ligand
APLNR	APLNR	apelin receptor	FLJ90771,APJ,APJR; angiotensin II receptor-like 1; APJ (apelin) receptor
APLP1	APLP1	amyloid beta precursor like protein 1	amyloid beta (A4) precursor-like protein 1; APLP; amyloid-like protein 1,amyloid precursor-like protein 1
APLP2	APLP2	amyloid beta precursor like protein 2	APPH; amyloid beta (A4) precursor-like protein 2
APOA1	APOA1	apolipoprotein A1	apolipoprotein A-I
APOA2	APOA2	apolipoprotein A2	apolipoprotein A-II
APOA4	APOA4	apolipoprotein A4	apolipoprotein A-IV
APOB	APOB	apolipoprotein B	apolipoprotein B (including Ag(x) antigen); ApoB-100
APOC1	APOC1 | APOC1P1	apolipoprotein C1 | apolipoprotein C1 pseudogene 1	apolipoprotein C-I | lincRNA-APOC1P1-3; apolipoprotein C-I pseudogene 1
APOC3	APOC3	apolipoprotein C3	Apo-CIII,ApoC-III,APOCIII,Apo-C3,ApoC-3; apolipoprotein C-III
APOD	APOD	apolipoprotein D	Apo-D
APOE	APOE	apolipoprotein E	Alzheimer disease 2 (APOE*E4-associated, late onset)
APOL1	APOL1	apolipoprotein L1	apolipoprotein L
APOL6	APOL6	apolipoprotein L6	APOL-VI,APOLVI
APOLD1	APOLD1	apolipoprotein L domain containing 1	FLJ25138,DKFZP434F0318
APOM	APOM	apolipoprotein M	G3a,NG20,Apo-M
APOO	APOO | APOOP5	apolipoprotein O | apolipoprotein O pseudogene 5	MGC4825,My025,Mic23,MIC26,MICOS26; family with sequence similarity 121B; mitochondrial contact site and cristae organizing system subunit 26 |
APOOL	APOOL	apolipoprotein O like	UNQ8193,AAIR8193,Mic27,MICOS27; mitochondrial contact site and cristae organizing system subunit 27; chromosome X open reading frame 33,family with sequence similarity 121A
APP	APP	amyloid beta precursor protein	Alzheimer disease,amyloid beta (A4) precursor protein; peptidase nexin-II; alpha-sAPP
APPL1	APPL1	adaptor protein, phosphotyrosine interacting with PH domain and leucine zipper 1	APPL; adaptor protein, phosphotyrosine interaction, PH domain and leucine zipper containing 1; DCC-interacting protein 13-alpha
APRT	APRT	adenine phosphoribosyltransferase
APTX	APTX	aprataxin	FLJ20157,AOA,AOA1,EAOH,EOAHA; ataxia 1, early onset with hypoalbuminemia
AQP1	AQP1	aquaporin 1 (Colton blood group)	Colton blood group,aquaporin 1 (channel-forming integral protein, 28kDa),aquaporin 1 (channel-forming integral protein, 28kDa, CO blood group),aquaporin 1; CHIP28
AQP3	AQP3	aquaporin 3 (Gill blood group)	aquaporin 3,aquaporin 3 (GIL blood group); GIL; Gill blood group
AQP4	AQP4	aquaporin 4	MIWC,AQP-4,hAQP4; Mercurial-insensitive water channel
AQP7	AQP7 | AQP7B	aquaporin 7 | aquaporin 7B	AQP9,AQPap |
AQP9	AQP9	aquaporin 9	SSC1,HsT17287
AQR	AQR	aquarius intron-binding spliceosomal factor	functional spliceosome-associated protein 164; aquarius homolog (mouse); KIAA0560,fSAP164,IBP160
AR	AR	androgen receptor	dihydrotestosterone receptor,spinal and bulbar muscular atrophy; AIS,NR3C4,SMAX1,HUMARA; testicular feminization,Kennedy disease
ARAF	ARAF	A-Raf proto-oncogene, serine/threonine kinase	A-Raf; v-raf murine sarcoma 3611 viral oncogene homolog 1
ARAP2	ARAP2	ArfGAP with RhoGAP domain, ankyrin repeat and PH domain 2	PARX; centaurin, delta 1
ARC	ARC	activity regulated cytoskeleton associated protein	KIAA0278,Arg3.1
AREG	AREG	amphiregulin	AR,CRDGF; Colorectum Cell-Derived Growth Factor; schwannoma-derived growth factor,amphiregulin B
AREL1	AREL1	apoptosis resistant E3 ubiquitin protein ligase 1	fibrosis-inducing E3 ligase 1; FIEL1; KIAA0317
ARF1	ARF1	ADP ribosylation factor 1
ARF3	ARF3	ADP ribosylation factor 3	small GTP binding protein
ARF4	ARF4	ADP ribosylation factor 4	ADP-ribosylation factor 2
ARF5	ARF5	ADP ribosylation factor 5
ARF6	ARF6	ADP ribosylation factor 6
ARFGAP1	ARFGAP1	ADP ribosylation factor GTPase activating protein 1	FLJ10767,bA261N11.3; ADP-ribosylation factor 1 GTPase activating protein
ARFGAP3	ARFGAP3	ADP ribosylation factor GTPase activating protein 3	ADP-ribosylation factor GTPase activating protein 1
ARFGEF1	ARFGEF1	ADP ribosylation factor guanine nucleotide exchange factor 1	Brefeldin A-inhibited guanine nucleotide-exchange protein 1; DKFZP434L057,BIG1,ARFGEP1,p200; ADP-ribosylation factor guanine nucleotide-exchange factor 1 (brefeldin A-inhibited)
ARFGEF3	ARFGEF3	ARFGEF family member 3	chromosome 6 open reading frame 92,KIAA1244; Brefeldin A-inhibited guanine nucleotide-exchange protein 3,protein phosphatase 1, regulatory subunit 33; dJ171N11.1,BIG3,PPP1R33
ARG1	ARG1	arginase 1	arginase, liver; arginase-1
ARG2	ARG2	arginase 2	arginase, type II
ARHGAP10	ARHGAP10	Rho GTPase activating protein 10	FLJ20896,FLJ41791,GRAF2
ARHGAP12	ARHGAP12	Rho GTPase activating protein 12	FLJ20737,FLJ10971,FLJ21785
ARHGAP15	ARHGAP15	Rho GTPase activating protein 15	BM046
ARHGAP22	ARHGAP22	Rho GTPase activating protein 22	RhoGAP2
ARHGAP42	ARHGAP42	Rho GTPase activating protein 42	transmembrane protein 133; FLJ32810,GRAF3,AD031
ARHGAP45	ARHGAP45	Rho GTPase activating protein 45	histocompatibility (minor) HA-1; KIAA0223,HA-1
ARHGAP5	ARHGAP5	Rho GTPase activating protein 5	RhoGAP5,p190-B,p190BRhoGAP; growth factor independent 2
ARHGDIB	ARHGDIB	Rho GDP dissociation inhibitor beta	Rho GDP dissociation inhibitor (GDI) beta; Ly-GDI,RhoGDI2
ARHGEF12	ARHGEF12	Rho guanine nucleotide exchange factor 12	Rho guanine nucleotide exchange factor (GEF) 12; KIAA0382,LARG
ARHGEF18	ARHGEF18	Rho/Rac guanine nucleotide exchange factor 18	rho/rac guanine nucleotide exchange factor (GEF) 18,Rho/Rac guanine nucleotide exchange factor (GEF) 18; P114-RhoGEF,KIAA0521,MGC15913,p114RhoGEF; Rho-specific guanine nucleotide exchange factor p114
ARHGEF7	ARHGEF7	Rho guanine nucleotide exchange factor 7	KIAA0142,PIXB,DKFZp761K1021,Nbla10314,DKFZp686C12170,BETA-PIX,COOL1,P85SPR,P85,P85COOL1,P50BP,PAK3,P50; Rho guanine nucleotide exchange factor (GEF) 7; SH3 domain-containing proline-rich protein,PAK-interacting exchange factor beta
ARHGEF9	ARHGEF9	Cdc42 guanine nucleotide exchange factor 9	collybistin; Cdc42 guanine nucleotide exchange factor (GEF) 9; KIAA0424,PEM-2
ARID1A	ARID1A	AT-rich interaction domain 1A	SWI/SNF related, matrix associated, actin dependent regulator of chromatin, subfamily f, member 1,AT rich interactive domain 1A (SWI- like),AT rich interactive domain 1A (SWI-like); B120,P270,C10rf4,BAF250,BAF250a
ARID1B	ARID1B	AT-rich interaction domain 1B	AT rich interactive domain 1B (SWI1-like); KIAA1235,ELD/OSA1,p250R,BAF250b,DAN15,6A3-5,SMARCF2
ARID2	ARID2	AT-rich interaction domain 2	KIAA1557,DKFZp686G052,FLJ30619,BAF200,SMARCF3,ZIPZAP,p200; AT rich interactive domain 2 (ARID, RFX-like)
ARID4A	ARID4A	AT-rich interaction domain 4A	RBP1,RBP-1; retinoblastoma-binding protein 1,AT rich interactive domain 4A (RBP1-like)
ARID4B	ARID4B	AT-rich interaction domain 4B	retinoblastoma binding protein 1-like 1,AT rich interactive domain 4B (RBP1- like),AT rich interactive domain 4B (RBP1-like); BCAA,BRCAA1,SAP180
ARID5B	ARID5B	AT-rich interaction domain 5B	AT rich interactive domain 5B (MRF1-like); FLJ21150,MRF2
ARIH1	ARIH1	ariadne RBR E3 ubiquitin protein ligase 1	HARI,HHARI,UBCH7BP,ARI; ariadne, Drosophila, homolog of; ariadne (Drosophila) homolog, ubiquitin-conjugating enzyme E2-binding protein, 1,ariadne homolog, ubiquitin-conjugating enzyme E2 binding protein, 1 (Drosophila)
ARIH2	ARIH2	ariadne RBR E3 ubiquitin protein ligase 2	all-trans retinoic acid inducible RING finger; TRIAD1; ariadne (Drosophila) homolog 2,ariadne homolog 2 (Drosophila)
ARL13B	ARL13B	ADP ribosylation factor like GTPase 13B	DKFZp761H079,JBTS8; ADP-ribosylation factor-like 2-like 1,ADP-ribosylation factor like GTPase 13B
ARL5B	ARL5B	ADP ribosylation factor like GTPase 5B	ADP-ribosylation factor-like 8,ADP-ribosylation factor-like 5B
ARL6IP5	ARL6IP5	ADP ribosylation factor like GTPase 6 interacting protein 5	ADP-ribosylation factor-like 6 interacting protein 5; PRA1 domain family 3; PRAF3,JWA,GTRAP3-18,DERP11,HSPC127,Yip6b
ARMC8	ARMC8	armadillo repeat containing 8	GID complex subunit 5, VID28 homolog (S. cerevisiae); HSPC056,DKFZP434A043,GID5,VID28
ARMH1	ARMH1	armadillo like helical domain containing 1	MGC33556,p40; non-protein coding RNA 82,chromosome 1 open reading frame 228
ARNT	ARNT	aryl hydrocarbon receptor nuclear translocator	hypoxia inducible factor 1 subunit beta; HIF-1beta,bHLHe2,ARNT1
ARNT2	ARNT2	aryl hydrocarbon receptor nuclear translocator 2	KIAA0307,bHLHe1
ARPC1A	ARPC1A	actin related protein 2/3 complex subunit 1A	SOP2Hs,SOP2L,Arc40; actin binding protein (Schizosaccharomyces pombe sop2-like),SOP2-like protein; actin related protein 2/3 complex, subunit 1A (41 kD),actin related protein 2/3 complex subunit 1A, 41kDa
ARPC1B	ARPC1B	actin related protein 2/3 complex subunit 1B	ARC41,p40-ARC,p41-ARC; ARP2/3 protein complex subunit p41,actin related protein 2/3 complex, subunit 1A (41 kD); actin related protein 2/3 complex, subunit 1B (41 kD),actin related protein 2/3 complex subunit 1B, 41kDa
ARPC4	ARPC4	actin related protein 2/3 complex subunit 4	Arp2/3 protein complex subunit p20,actin related protein 2/3 complex, subunit 4 (20 kD); p20-Arc,ARC20; actin related protein 2/3 complex, subunit 4 (20 kD),actin related protein 2/3 complex subunit 4, 20kDa
ARPC5	ARPC5	actin related protein 2/3 complex subunit 5	p16-Arc,ARC16,dJ127C7.3; Arp2/3 protein complex subunit p16; actin related protein 2/3 complex, subunit 5 (16 kD),actin related protein 2/3 complex subunit 5, 16kDa
ARPC5L	ARPC5L	actin related protein 2/3 complex subunit 5 like	MGC3038,ARC16-2; actin related protein 2/3 complex subunit 5-like
ARPP19	ARPP19	cAMP regulated phosphoprotein 19	cAMP-regulated phosphoprotein, 19kDa; endosulfine alpha-like; ARPP-19,ARPP-16,ARPP16,ENSAL
ARPP21	ARPP21	cAMP regulated phosphoprotein 21	ARPP-21,TARPP,R3HDM3; R3H domain containing 3; cAMP-regulated phosphoprotein, 21kDa
ARRB1	ARRB1	arrestin beta 1	arrestin 2; arrestin, beta 1
ARRB2	ARRB2	arrestin beta 2	arrestin 3; BARR2,DKFZp686L0365; arrestin, beta 2
ARRDC4	ARRDC4	arrestin domain containing 4	FLJ36045
ARSA	ARSA	arylsulfatase A	ASA; metachromatic leucodystrophy
ARSB	ARSB	arylsulfatase B	ASB
ARSG	ARSG	arylsulfatase G	KIAA1001
ARTN	ARTN	artemin	neublastin,neurotrophic factor; NBN,EVN,ENOVIN
ARX	ARX	aristaless related homeobox	ISSX,CT121,EIEE1; mental retardation, X-linked 54,mental retardation, X-linked 43,mental retardation, X-linked 36,mental retardation, X-linked 29,mental retardation, X-linked 32,mental retardation, X-linked 33,mental retardation, X-linked 38,mental retardation, X-linked 87,mental retardation, X-linked 76; cancer/testis antigen 121
ASAH1	ASAH1	N-acylsphingosine amidohydrolase 1	N-acylsphingosine amidohydrolase (acid ceramidase); AC,PHP32,FLJ21558,ACDase; acylsphingosine deacylase,acid ceramidase
ASAP1	ASAP1	ArfGAP with SH3 domain, ankyrin repeat and PH domain 1	development and differentiation enhancing factor 1; PAP,KIAA1249,ZG14P,CENTB4; centaurin, beta 4
ASAP2	ASAP2	ArfGAP with SH3 domain, ankyrin repeat and PH domain 2	centaurin, beta 3; development and differentiation enhancing factor 2; KIAA0400,PAP,SHAG1,CENTB3
ASB3	ASB3	ankyrin repeat and SOCS box containing 3	ankyrin repeat and SOCS box-containing 3; ASB-3
ASB6	ASB6	ankyrin repeat and SOCS box containing 6	ankyrin repeat and SOCS box-containing 6
ASB7	ASB7	ankyrin repeat and SOCS box containing 7	ankyrin repeat and SOCS box-containing 7
ASB8	ASB8	ankyrin repeat and SOCS box containing 8	ankyrin repeat and SOCS box-containing 8; MGC5540,FLJ21255
ASCL1	ASCL1	achaete-scute family bHLH transcription factor 1	ASH1,HASH1,bHLHa46; achaete-scute complex (Drosophila) homolog-like 1,achaete-scute complex-like 1 (Drosophila),achaete-scute complex homolog 1 (Drosophila)
ASF1A	ASF1A	anti-silencing function 1A histone chaperone	DKFZP547E2110,CIA; ASF1 anti-silencing function 1 homolog A (S. cerevisiae)
ASH1L	ASH1L	ASH1 like histone lysine methyltransferase	huASH1,ASH1,ASH1L1,KMT2H; ash1 (absent, small, or homeotic)-like (Drosophila)
ASH2L	ASH2L	ASH2 like, histone lysine methyltransferase complex subunit	ash2 (absent, small, or homeotic)-like (Drosophila),ASH2 like histone lysine methyltransferase complex subunit; ASH2L2,ASH2,Bre2
ASIC2	ASIC2	acid sensing ion channel subunit 2	ASIC2a,BNC1,BNaC1,hBNaC1,MDEG; amiloride-sensitive cation channel 1, neuronal,acid-sensing (proton-gated) ion channel 2; degenerin,brain Na+ channel-1
ASIP	ASIP	agouti signaling protein	agouti (mouse)-signaling protein,agouti signaling protein, nonagouti homolog (mouse); nonagouti homolog (mouse); ASP
ASL	ASL	argininosuccinate lyase	ASAL
ASNS	ASNS | CZ1P-ASNS	asparagine synthetase (glutamine-hydrolyzing) |	asparagine synthetase |
ASPA	ASPA	aspartoacylase	aminoacylase 2,Canavan disease; aspartoacylase (aminoacylase 2, Canavan disease); ASP,ACY2
ASPG	ASPG	asparaginase	chromosome 14 open reading frame 76,asparaginase homolog (S. cerevisiae); LysoLP,hASNase1; 60 kDa lysophospholipase,PAF acetylhydrolase
ASPSCR1	ASPSCR1	ASPSCR1 tether for SLC2A4, UBX domain containing	ASPS,ASPL,UBXD9,UBXN9,TUG; alveolar soft part sarcoma chromosome region, candidate 1,ASPSCR1, UBX domain containing tether for SLC2A4; UBX domain protein 9,Tether containing UBX domain for GLUT4
ASS1	ASS1	argininosuccinate synthase 1	argininosuccinate synthetase; CTLN1
ASTN2	ASTN2	astrotactin 2	KIAA0634
ASXL1	ASXL1	ASXL transcriptional regulator 1	additional sex combs like 1 (Drosophila),additional sex combs like 1, transcriptional regulator; KIAA0978
ATF1	ATF1	activating transcription factor 1	TREB36
ATF2	ATF2	activating transcription factor 2	cAMP responsive element binding protein 2; TREB7,CRE-BP1,HB16
ATF3	ATF3	activating transcription factor 3
ATF4	ATF4	activating transcription factor 4	tax-responsive enhancer element B67; TAXREB67,CREB-2; activating transcription factor 4 (tax-responsive enhancer element B67)
ATF6	ATF6	activating transcription factor 6	ATF6A,ATP6alpha; activating transcription factor 6 alpha
ATF6B	ATF6B	activating transcription factor 6 beta	G13,ATF6beta; cAMP responsive element binding protein-like 1; Cyclic AMP-dependent transcription factor ATF-6 beta
ATF7	ATF7 | ATF7-NPFF	activating transcription factor 7 | ATF7-NPFF readthrough	ATFA |
ATF7IP	ATF7IP	activating transcription factor 7 interacting protein	MBD1-containing chromatin-associated factor 1,ATFa-associated modulator; FLJ10688,p621,ATF7IP1,MCAF1,MCAF,AM
ATG10	ATG10	autophagy related 10	DKFZP586I0418,FLJ13954; APG10 autophagy 10-like (S. cerevisiae),ATG10 autophagy related 10 homolog (S. cerevisiae)
ATG12	ATG12	autophagy related 12	APG12; Apg12 (autophagy 12, S. cerevisiae)-like,APG12 autophagy 12-like (S. cerevisiae),ATG12 autophagy related 12 homolog (S. cerevisiae); APG12 autophagy 12-like
ATG13	ATG13	autophagy related 13	KIAA0652,ATG13 autophagy related 13 homolog (S. cerevisiae)
ATG14	ATG14	autophagy related 14	KIAA0831,ATG14 autophagy related 14 homolog (S. cerevisiae); Barkor,beclin 1-associated autophagy-related key regulator; ATG14L
ATG16L1	ATG16L1	autophagy related 16 like 1	APG16 autophagy 16-like (S. cerevisiae),ATG16 autophagy related 16-like (S. cerevisiae),ATG16 autophagy related 16-like 1 (S. cerevisiae); WDR30,FLJ10035,ATG16A
ATG16L2	ATG16L2	autophagy related 16 like 2	FLJ00012,WDR80,ATG16B; ATG16 autophagy related 16-like 2 (S. cerevisiae),autophagy related 16-like 2 (S. cerevisiae)
ATG2A	ATG2A	autophagy related 2A	ATG2 autophagy related 2 homolog A (S. cerevisiae); bridge-like lipid transfer protein family member 4A; KIAA0404,BLTP4A
ATG2B	ATG2B	autophagy related 2B	bridge-like lipid transfer protein family member 4B; chromosome 14 open reading frame 103,ATG2 autophagy related 2 homolog B (S. cerevisiae); FLJ10242,BLTP4B
ATG3	ATG3	autophagy related 3	APG3 autophagy 3-like (S. cerevisiae),ATG3 autophagy related 3 homolog (S. cerevisiae); PC3-96,FLJ22125,MGC15201,DKFZp564M1178
ATG4A	ATG4A	autophagy related 4A cysteine peptidase	AUT-like 2, cysteine endopeptidase (S. cerevisiae),APG4 autophagy 4 homolog A (S. cerevisiae),ATG4 autophagy related 4 homolog A (S. cerevisiae),autophagy related 4A, cysteine peptidase
ATG4B	ATG4B	autophagy related 4B cysteine peptidase	APG4 autophagy 4 homolog B (S. cerevisiae),ATG4 autophagy related 4 homolog B (S. cerevisiae),autophagy related 4B, cysteine peptidase; Apg4B,KIAA0943,DKFZp586D1822,AUTL1
ATG4C	ATG4C	autophagy related 4C cysteine peptidase	AUT (S. cerevisiae)-like 1, cysteine endopeptidase; AUT-like 1, cysteine endopeptidase (S. cerevisiae),APG4 autophagy 4 homolog C (S. cerevisiae),ATG4 autophagy related 4 homolog C (S. cerevisiae),autophagy related 4C, cysteine peptidase; FLJ14867,AUTL3
ATG4D	ATG4D	autophagy related 4D cysteine peptidase	AUT-like 4, cysteine endopeptidase (S. cerevisiae),APG4 autophagy 4 homolog D (S. cerevisiae),ATG4 autophagy related 4 homolog D (S. cerevisiae),autophagy related 4D, cysteine peptidase; APG4-D
ATG5	ATG5	autophagy related 5	ASP,APG5,hAPG5; APG5 (autophagy 5, S. cerevisiae)-like,APG5 autophagy 5-like (S. cerevisiae),ATG5 autophagy related 5 homolog (S. cerevisiae)
ATG7	ATG7	autophagy related 7	APG7 autophagy 7-like (S. cerevisiae),ATG7 autophagy related 7 homolog (S. cerevisiae); GSA7,DKFZp434N0735; ubiquitin-activating enzyme E1-like protein
ATM	ATM	ATM serine/threonine kinase	ataxia telangiectasia mutated (includes complementation groups A, C and D),ataxia telangiectasia mutated; TEL1,TELO1; TEL1, telomere maintenance 1, homolog (S. cerevisiae)
ATOX1	ATOX1	antioxidant 1 copper chaperone	HAH1; ATX1 (antioxidant protein 1, yeast) homolog 1,ATX1 antioxidant protein 1 homolog (yeast)
ATP11B	ATP11B	ATPase phospholipid transporting 11B (putative)	ATPIF,ATPIR,KIAA0956; ATPase, Class VI, type 11B
ATP11C	ATP11C	ATPase phospholipid transporting 11C	ATPase, Class VI, type 11C; ATPIG,ATPIQ
ATP1A1	ATP1A1	ATPase Na+/K+ transporting subunit alpha 1	sodium/potassium-transporting ATPase subunit alpha-1,sodium pump subunit alpha-1,sodium-potassium ATPase catalytic subunit alpha-1; ATPase, Na+/K+ transporting, alpha 1 polypeptide
ATP1A2	ATP1A2	ATPase Na+/K+ transporting subunit alpha 2	sodium/potassium-transporting ATPase subunit alpha-2,sodium pump subunit alpha-2,sodium-potassium ATPase catalytic subunit alpha-2; FHM2; migraine, hemiplegic 2,ATPase, Na+/K+ transporting, alpha 2 (+) polypeptide,ATPase, Na+/K+ transporting, alpha 2 polypeptide
ATP1A3	ATP1A3	ATPase Na+/K+ transporting subunit alpha 3	dystonia 12,ATPase, Na+/K+ transporting, alpha 3 polypeptide; sodium/potassium-transporting ATPase subunit alpha-3,sodium pump subunit alpha-3,sodium-potassium ATPase catalytic subunit alpha-3
ATP1A4	ATP1A4	ATPase Na+/K+ transporting subunit alpha 4	sodium/potassium-transporting ATPase subunit alpha-4,sodium pump subunit alpha-4,sodium-potassium ATPase catalytic subunit alpha-4; ATPase, Na+/K+ transporting, alpha polypeptide-like 2,ATPase, Na+/K+ transporting, alpha 4 polypeptide
ATP1B1	ATP1B1	ATPase Na+/K+ transporting subunit beta 1	sodium/potassium-transporting ATPase subunit beta-1,sodium pump subunit beta-1,sodium-potassium ATPase subunit beta 1 (non-catalytic); ATPase, Na+/K+ transporting, beta 1 polypeptide
ATP1B3	ATP1B3	ATPase Na+/K+ transporting subunit beta 3	sodium/potassium-transporting ATPase subunit beta-3,sodium pump subunit beta-3,sodium-potassium ATPase subunit beta 3 (non-catalytic); ATPase, Na+/K+ transporting, beta 3 polypeptide; FLJ29027,CD298
ATP2A2	ATP2A2	ATPase sarcoplasmic/endoplasmic reticulum Ca2+ transporting 2	SERCA2; sarcoplasmic/endoplasmic reticulum calcium ATPase 2,calcium pump 2; ATPase, Ca++ transporting, cardiac muscle, slow twitch 2
ATP2A3	ATP2A3	ATPase sarcoplasmic/endoplasmic reticulum Ca2+ transporting 3	SERCA3; sarcoplasmic/endoplasmic reticulum calcium ATPase 3,calcium pump 3; ATPase, Ca++ transporting, ubiquitous
ATP2B1	ATP2B1	ATPase plasma membrane Ca2+ transporting 1	plasma membrane calcium-transporting ATPase 1; ATPase, Ca++ transporting, plasma membrane 1; PMCA1
ATP2B2	ATP2B2	ATPase plasma membrane Ca2+ transporting 2	ATPase, Ca++ transporting, plasma membrane 2; plasma membrane Ca2+ pump 2,plasma membrane calcium-transporting ATPase 2; PMCA2
ATP2B4	ATP2B4	ATPase plasma membrane Ca2+ transporting 4	plasma membrane calcium-transporting ATPase 4; matrix-remodelling associated 1,ATPase, Ca++ transporting, plasma membrane 4; PMCA4
ATP5F1B	ATP5F1B	ATP synthase F1 subunit beta	ATP synthase, H+ transporting, mitochondrial F1 complex, beta polypeptide
ATP5F1C	ATP5F1C	ATP synthase F1 subunit gamma	ATP synthase, H+ transporting, mitochondrial F1 complex, gamma polypeptide 1
ATP5F1D	ATP5F1D	ATP synthase F1 subunit delta	ATP synthase, H+ transporting, mitochondrial F1 complex, delta subunit
ATP5F1E	ATP5F1E	ATP synthase F1 subunit epsilon	ATP synthase, H+ transporting, mitochondrial F1 complex, epsilon subunit
ATP5IF1	ATP5IF1	ATP synthase inhibitory factor subunit 1	ATPase inhibitor protein,ATP synthase inhibitor protein; ATPase inhibitory factor 1; ATPI,IP,ATPIP,MGC1167,MGC8898
ATP5ME	ATP5ME	ATP synthase membrane subunit e	ATP synthase, H+ transporting, mitochondrial F0 complex, subunit e,ATP synthase, H+ transporting, mitochondrial F0 complex, subunit E,ATP synthase, H+ transporting, mitochondrial Fo complex, subunit E,ATP synthase, H+ transporting, mitochondrial Fo complex subunit E
ATP5MJ	ATP5MJ	ATP synthase membrane subunit j	MP68,MLQ,6.8PL; chromosome 14 open reading frame 2,ATP synthase membrane subunit 6.8PL; 6.8 kDa mitochondrial proteolipid,6.8-kDa proteolipid with N-terminal sequence Met-Leu-Gln (MLQ)
ATP6AP1	ATP6AP1	ATPase H+ transporting accessory protein 1	ORF,XAP-3,VATPS1,16A,Ac45,XAP3,CF2; vacuolar ATPase subunit S1,X-associated protein 3; ATPase, H+ transporting, lysosomal (vacuolar proton pump), subunit 1,ATPase, H+ transporting, lysosomal accessory protein 1
ATP6AP2	ATP6AP2	ATPase H+ transporting accessory protein 2	M8-9,APT6M8-9,ATP6M8-9,PRR,RENR; prorenin receptor,renin receptor,V-ATPase M8.9 subunit; ATPase, H+ transporting, lysosomal interacting protein 2,ATPase, H+ transporting, lysosomal accessory protein 2
ATP6V0A1	ATP6V0A1	ATPase H+ transporting V0 subunit a1	a1,Vph1,Stv1; ATPase, H+ transporting, lysosomal (vacuolar proton pump) non-catalytic accessory protein 1A (110/116kD),ATPase, H+ transporting, lysosomal V0 subunit a isoform 1,ATPase, H+ transporting, lysosomal V0 subunit A1,ATPase, H+ transporting, lysosomal V0 subunit a1; vacuolar proton pump subunit 1,V-ATPase subunit a1
ATP6V0A2	ATP6V0A2	ATPase H+ transporting V0 subunit a2	infantile malignant osteopetrosis,V-ATPase subunit a2,V-type proton ATPase 116 kDa subunit a2,regeneration and tolerance factor; infantile malignant osteopetrosis,ATPase, H+ transporting, lysosomal V0 subunit a isoform 2,ATPase, H+ transporting, lysosomal V0 subunit A2,ATPase, H+ transporting, lysosomal V0 subunit a2; TJ6,a2,TJ6s,TJ6M,ATP6a2,J6B7,ATP6N1D,Vph1,Stv1,a2V,RTF
ATP6V0B	ATP6V0B	ATPase H+ transporting V0 subunit b	V-ATPase subunit b; ATPase, H+ transporting, lysosomal (vacuolar proton pump) 21kD,ATPase, H+ transporting, lysosomal 21kDa, V0 subunit c'',ATPase, H+ transporting, lysosomal 21kDa, V0 subunit b; VMA16,HATPL
ATP6V0C	ATP6V0C	ATPase H+ transporting V0 subunit c	V-ATPase subunit c; VATL,Vma3; ATPase, H+ transporting, lysosomal (vacuolar proton pump) 16kD,ATPase, H+ transporting, lysosomal 16kDa, V0 subunit c
ATP6V0D1	ATP6V0D1	ATPase H+ transporting V0 subunit d1	ATP6DV,VATX,VPATPD,P39,Vma6; ATPase, H+ transporting, lysosomal (vacuolar proton pump), member D,ATPase, H+ transporting, lysosomal 38kDa, V0 subunit d isoform 1,ATPase, H+ transporting, lysosomal 38kDa, V0 subunit D1,ATPase, H+ transporting, lysosomal 38kDa, V0 subunit d1; V-ATPase subunit d1
ATP6V0E2	ATP6V0E2	ATPase H+ transporting V0 subunit e2	chromosome 7 open reading frame 32,ATPase, H+ transporting V0 subunit E isoform 2-like (rat),ATPase, H+ transporting V0 subunit e2; V-ATPase subunit e1
ATP6V1A	ATP6V1A	ATPase H+ transporting V1 subunit A	ATPase, H+ transporting, lysosomal (vacuolar proton pump), alpha polypeptide, 70kD, isoform 1,ATPase, H+ transporting, lysosomal 70kDa, V1 subunit A; V-ATPase subunit A,V-type proton ATPase (V-ATPase) catalytic subunit A; Vma1,VA68
ATP6V1B2	ATP6V1B2	ATPase H+ transporting V1 subunit B2	ATPase, H+ transporting, lysosomal (vacuolar proton pump), beta polypeptide, 56/58kD, isoform 2,ATPase, H+ transporting, lysosomal 56/58kDa, V1 subunit B, isoform 2,ATPase, H+ transporting, lysosomal 56/58kDa, V1 subunit B2; V-ATPase subunit B2; VATB,Vma2,HO57
ATP6V1C1	ATP6V1C1	ATPase H+ transporting V1 subunit C1	VATC,Vma5; V-ATPase subunit C1; ATPase, H+ transporting, lysosomal (vacuolar proton pump) 42kD,ATPase, H+ transporting, lysosomal 42kDa, V1 subunit C, isoform 1,ATPase, H+ transporting, lysosomal 42kDa, V1 subunit C1
ATP6V1D	ATP6V1D	ATPase H+ transporting V1 subunit D	V-ATPase subunit D; VATD,VMA8; ATPase, H+ transporting, lysosomal (vacuolar proton pump),ATPase, H+ transporting, lysosomal 34kDa, V1 subunit D
ATP6V1E1	ATP6V1E1	ATPase H+ transporting V1 subunit E1	V-ATPase subunit E1; P31,Vma4,ATP6E2; ATPase, H+ transporting, lysosomal (vacuolar proton pump) 31kD,ATPase, H+ transporting, lysosomal 31kDa, V1 subunit E isoform 1,ATPase, H+ transporting, lysosomal 31kDa, V1 subunit E1
ATP6V1F	ATP6V1F	ATPase H+ transporting V1 subunit F	ATPase, H+ transporting, lysosomal 14kDa, V1 subunit F; ATP6S14,VATF,Vma7; V-ATPase subunit F
ATP6V1H	ATP6V1H	ATPase H+ transporting V1 subunit H	CGI-11,SFD,VMA13,SFDalpha,SFDbeta; ATPase, H+ transporting, lysosomal 50/57kD, V1 subunit H,ATPase, H+ transporting, lysosomal 50/57kDa, V1 subunit H; vacuolar ATP synthase subunit H,V-ATPase subunit H
ATP7A	ATP7A	ATPase copper transporting alpha	copper pump 1,copper-transporting ATPase 1; Menkes syndrome,ATPase, Cu++ transporting, alpha polypeptide
ATP8A1	ATP8A1	ATPase phospholipid transporting 8A1	ATPIA; ATPase, aminophospholipid transporter (APLT), Class I, type 8A, member 1,ATPase, aminophospholipid transporter (APLT), class I, type 8A, member 1
ATP8A2	ATP8A2	ATPase phospholipid transporting 8A2	ATPase, aminophospholipid transporter-like, Class I, type 8A, member 2,ATPase, aminophospholipid transporter-like, class I, type 8A, member 2,ATPase, aminophospholipid transporter, class I, type 8A, member 2; ATPIB,ML-1
ATP9A	ATP9A	ATPase phospholipid transporting 9A (putative)	ATPase, class II, type 9A; KIAA0611,ATPIIA
ATR	ATR	ATR serine/threonine kinase	ataxia telangiectasia and Rad3 related; MEC1, mitosis entry checkpoint 1, homolog (S. cerevisiae); FRP1,SCKL,SCKL1,MEC1
ATRIP	ATRIP	ATR interacting protein	FLJ12343,MGC20625,MGC21482,MGC26740
ATRN	ATRN	attractin	DPPT-L,MGCA; mahogany protein
ATRX	ATRX	ATRX chromatin remodeler	alpha thalassemia/mental retardation syndrome X-linked (RAD54 (S. cerevisiae) homolog),Juberg-Marsidi syndrome,mental retardation, X-linked 52,alpha thalassemia/mental retardation syndrome X-linked; RAD54 homolog (S. cerevisiae); XH2,XNP
ATXN1	ATXN1	ataxin 1	D6S504E,ATX1; spinocerebellar ataxia 1 (olivopontocerebellar ataxia 1, autosomal dominant, ataxin 1)
ATXN1L	ATXN1L	ataxin 1 like	ataxin 1-like; brother of ataxin 1; BOAT1
ATXN2	ATXN2	ataxin 2	trinucleotide repeat containing 13; ATX2; spinocerebellar ataxia 2 (olivopontocerebellar ataxia 2, autosomal dominant, ataxin 2)
ATXN3	ATXN3	ataxin 3	Machado-Joseph disease (spinocerebellar ataxia 3, olivopontocerebellar ataxia 3, autosomal dominant, ataxin 3); ATX3,JOS
ATXN7	ATXN7	ataxin 7	spinocerebellar ataxia 7 (olivopontocerebellar atrophy with retinal degeneration); Autosomal dominant cerebellar ataxia with retinal degeneration,SAGA associated factor 73 kDa homolog (S. cerevisiae); OPCA3,ADCAII,SGF73
AURKA	AURKA | AURKAP1	aurora kinase A | aurora kinase A pseudogene 1	serine/threonine kinase 15, serine/threonine kinase 6; BTAK,AurA,STK7,ARK1,PPP1R47,AIK; protein phosphatase 1, regulatory subunit 47,Aurora-A kinase | serine/threonine kinase 6 pseudogene; AurAps1
AURKB	AURKB	aurora kinase B	aurora-B,aurora-1,protein phosphatase 1, regulatory subunit 48,aurora- and Ipl1-like midbody-associated protein 1 homolog (rat); Aik2,IPL1,AurB,AIM-1,ARK2,STK5,PPP1R48; serine/threonine kinase 12
AUTS2	AUTS2	activator of transcription and developmental regulator AUTS2	KIAA0442,FBRSL2; autism susceptibility candidate 2
AVEN	AVEN	apoptosis and caspase activation inhibitor	PDCD12; cell death regulator aven,programmed cell death 12
AVP	AVP	arginine vasopressin	antidiuretic hormone,neurophysin II,diabetes insipidus,neurohypophyseal,prepro-AVP-NP II,prepro-arginine-vasopressin-neurophysin II,copeptin; ADH
AVPR1A	AVPR1A	arginine vasopressin receptor 1A
AVPR1B	AVPR1B	arginine vasopressin receptor 1B	V1bR,VPR3; V1B receptor,Vasopressin V3 receptor
AVPR2	AVPR2	arginine vasopressin receptor 2	nephrogenic diabetes insipidus; V2R
AXIN1	AXIN1	axin 1	protein phosphatase 1, regulatory subunit 49; PPP1R49
AXIN2	AXIN2	axin 2	MGC126582,DKFZp781B0869; conductin,axil
AXL	AXL	AXL receptor tyrosine kinase	UFO,JTK11,Tyro7,ARK
AZGP1	AZGP1	alpha-2-glycoprotein 1, zinc-binding	ZA2G,ZAG; alpha-2-glycoprotein 1, zinc
AZI2	AZI2	5-azacytidine induced 2	NAP1,FLJ21939,AZ2
AZU1	AZU1	azurocidin 1	cationic antimicrobial protein 37,heparin-binding protein,neutrophil azurocidin; AZU,CAP37,AZAMP,HBP,NAZC,HUMAZUR
B2M	B2M	beta-2-microglobulin
B3GALNT1	B3GALNT1	beta-1,3-N-acetylgalactosaminyltransferase 1 (Globoside blood group)	beta3Gal-T3,galT3,GLOB,B3GALANT1; UDP-Gal:betaGlcNAc beta 1,3-galactosyltransferase, polypeptide 3 (Globoside blood group),UDP-GalNAc:betaGlcNAc beta 1,3-galactosaminyltransferase, polypeptide 1 (Globoside blood group); globoside synthase,P antigen synthase
B3GNT5	B3GNT5	UDP-GlcNAc:betaGal beta-1,3-N-acetylglucosaminyltransferase 5	B3GN-T5,beta3Gn-T5; lactosylceramide 1,3-N-acetyl-beta-D-glucosaminyltransferase
B3GNT7	B3GNT7	UDP-GlcNAc:betaGal beta-1,3-N-acetylglucosaminyltransferase 7	beta3GnT7
B4GALT1	B4GALT1	beta-1,4-galactosyltransferase 1	lactose synthase A,N-acetyllactosamine synthase,Beta-N-acetylglucosaminylglycopeptide beta-1,4-galactosyltransferase; beta4Gal-T1; UDP-Gal:betaGlcNAc beta 1,4- galactosyltransferase, polypeptide 1
B4GALT6	B4GALT6	beta-1,4-galactosyltransferase 6	beta4GalT-VI; UDP-Gal:glucosylceramide beta-1,4-galactosyltransferase; UDP-Gal:betaGlcNAc beta 1,4- galactosyltransferase, polypeptide 6
B9D2	B9D2	B9 domain containing 2	B9 protein domain 2; MGC4093,MKS10,MKSR-2
BABAM1	BABAM1	BRISC and BRCA1 A complex member 1	chromosome 19 open reading frame 62; FLJ20571,HSPC142,NBA1,MERIT40; Mediator of Rap80 Interactions and Targeting 40 kD,new component of the BRCA1 A complex
BABAM2	BABAM2	BRISC and BRCA1 A complex member 2	brain and reproductive organ-expressed (TNFRSF1A modulator); BRCC45,BRCC4; BRCA1/BRCA2-containing complex, subunit 4
BACE1	BACE1	beta-secretase 1	beta-site APP-cleaving enzyme,beta-site APP-cleaving enzyme 1
BACE2	BACE2	beta-secretase 2	memapsin 1; CEAP1,DRAP,ALP56; beta-site APP-cleaving enzyme 2
BACH2	BACH2	BTB domain and CNC homolog 2	BTB and CNC homology 1, basic leucine zipper transcription factor 2; BTBD25
BAD	BAD	BCL2 associated agonist of cell death	BCL2L8,BBC2
BAG1	BAG1	BAG cochaperone 1	BCL2 associated athanogene,BCL2 associated athanogene 1
BAG3	BAG3	BAG cochaperone 3	BAG family molecular chaperone regulator 3; BCL2 associated athanogene 3
BAG5	BAG5	BAG cochaperone 5	BCL2 associated athanogene 5
BAG6	BAG6	BAG cochaperone 6	G3,D6S52E,Scythe; HLA-B associated transcript 3,BCL2 associated athanogene 6
BAGE	BAGE | LOC124908467	B melanoma antigen |	cancer/testis antigen family 2, member 1; CT2.1,BAGE1 |
BAIAP3	BAIAP3	BAI1 associated protein 3	BAI1-associated protein 3; BAP3,KIAA0734
BAK1	BAK1	BCL2 antagonist/killer 1	BCL2L7,BAK; BCL2-antagonist/killer 1
BAMBI	BAMBI	BMP and activin membrane bound inhibitor	NMA; BMP and activin membrane-bound inhibitor homolog (Xenopus laevis)
BANF1	BANF1	BAF nuclear assembly factor 1	BAF; barrier to autointegration factor 1
BANK1	BANK1	B cell scaffold protein with ankyrin repeats 1	BANK,FLJ20706
BAP1	BAP1	BRCA1 associated protein 1	hucep-6,KIAA0272,UCHL2; ubiquitin carboxy-terminal hydrolase; BRCA1 associated protein-1 (ubiquitin carboxy-terminal hydrolase)
BARD1	BARD1	BRCA1 associated RING domain 1
BASP1	BASP1	brain abundant membrane attached signal protein 1	NAP-22,NAP22,CAP23,CAP-23; brain abundant, membrane attached signal protein 1
BATF	BATF	basic leucine zipper ATF-like transcription factor	B-ATF,SFA-2,BATF1; basic leucine zipper transcription factor, ATF-like; activating transcription factor B,SF-HT-activated gene 2
BATF3	BATF3	basic leucine zipper ATF-like transcription factor 3	JUNDM1,SNFT,JDP1; basic leucine zipper transcription factor, ATF-like 3; Jun dimerization protein 1
BAX	BAX	BCL2 associated X, apoptosis regulator	BCL2-associated X protein,BCL2 associated X protein; BCL2L4
BBC3	BBC3	BCL2 binding component 3	p53-upregulated modulator of apoptosis; JFY1,PUMA
BBLN	BBLN	bublin coiled coil protein	EST00098,FLJ12823,MGC4639; chromosome 9 open reading frame 16
BBS1	BBS1	Bardet-Biedl syndrome 1	FLJ23590
BBS9	BBS9	Bardet-Biedl syndrome 9	B1,PTHB1; parathyroid hormone responsive B1 gene
BCAM	BCAM	basal cell adhesion molecule (Lutheran blood group)	CD239,B-CAM,F8/G253; Lutheran blood group (Auberger b antigen included),basal cell adhesion molecule (Lu and Au blood groups)
BCAN	BCAN	brevican	chondroitin sulfate proteoglycan 7,brevican proteoglycan; BEHAB,MGC13038,CSPG7
BCAP31	BCAP31	B cell receptor associated protein 31	DXS1357E,BAP31,6C6-Ag,CDM
BCAR1	BCAR1	BCAR1 scaffold protein, Cas family member	P130Cas,Crkas,CAS,CASS1; Crk-associated substrate,Cas scaffolding protein family member 1; breast cancer anti-estrogen resistance 1,BCAR1, Cas family scaffolding protein,BCAR1, Cas family scaffold protein
BCAR3	BCAR3	BCAR3 adaptor protein, NSP family member	NSP2,SH2D3B,AND-34,MIG7; breast cancer anti-estrogen resistance 3,BCAR3, NSP family adaptor protein; migration inducting gene-7
BCAS1	BCAS1	brain enriched myelin associated protein 1	protein having mRNA enriched in synaptosomes 2,novel amplified in breast cancer 1; NABC1,AIBC1,PMES-2; breast carcinoma amplified sequence 1
BCAS2	BCAS2	BCAS2 pre-mRNA processing factor	DAM1,SPF27,Snt309; DNA amplified in mammary carcinoma 1; breast carcinoma amplified sequence 2,BCAS2, pre-mRNA processing factor
BCAT1	BCAT1	branched chain amino acid transaminase 1	branched chain aminotransferase 1, cytosolic; BCATc
BCCIP	BCCIP	BRCA2 and CDKN1A interacting protein	BRCA2 and CDKN1A-interacting protein; BCCIPalpha,TOK-1
BCHE	BCHE	butyrylcholinesterase	cholinesterase 1,cholinesterase (serum) 2; E1
BCKDK	BCKDK	branched chain keto acid dehydrogenase kinase
BCL10	BCL10	BCL10 immune signaling adaptor	B cell CLL/lymphoma 10,BCL10, immune signaling adaptor; CARMEN,CIPER,mE10,c-E10,CLAP; CARD-like apoptotic protein,CARD-containing apoptotic signaling protein,CARD containing molecule enhancing NF-kB,caspase-recruiting domain-containing protein,CARD-containing proapoptotic protein
BCL11A	BCL11A	BCL11 transcription factor A	ecotropic viral integration site 9,B-cell CLL/lymphoma 11A (zinc finger protein),B cell CLL/lymphoma 11A,BCL11A, BAF complex component,BAF chromatin remodeling complex subunit BCL11A; BCL11A-XL,BCL11A-L,BCL11A-S,CTIP1,HBFQTL5,ZNF856,SMARCM1
BCL11B	BCL11B	BCL11 transcription factor B	B-cell CLL/lymphoma 11B (zinc finger protein),B cell CLL/lymphoma 11B,BCL11B, BAF complex component,BAF chromatin remodeling complex subunit BCL11B; CTIP-2,CTIP2,hRIT1-alpha,SMARCM2
BCL2	BCL2	BCL2 apoptosis regulator	Bcl-2,PPP1R50; B-cell CLL/lymphoma 2,BCL2, apoptosis regulator; protein phosphatase 1, regulatory subunit 50
BCL2A1	BCL2A1	BCL2 related protein A1	GRS,BFL1,BCL2L5,ACC-1,ACC-2,ACC2,ACC1
BCL2L1	BCL2L1	BCL2 like 1	protein phosphatase 1, regulatory subunit 52; BCLX,BCL2L,Bcl-X,bcl-xL,bcl-xS,PPP1R52
BCL2L11	BCL2L11	BCL2 like 11	BCL2-like 11 (apoptosis facilitator); BOD,BimL,BimEL,BimS,BIM
BCL2L2	BCL2L2	BCL2 like 2	protein phosphatase 1, regulatory subunit 51; KIAA0271,BCL-W,PPP1R51
BCL3	BCL3	BCL3 transcription coactivator	B-cell lymphoma 3-encoded protein,B-cell leukemia/lymphoma 3,chronic lymphatic leukemia protein; B cell CLL/lymphoma 3,BCL3, transcription coactivator
BCL6	BCL6	BCL6 transcription repressor	zinc finger protein 51,B cell CLL/lymphoma 6,BCL6, transcription repressor; ZBTB27,LAZ3,BCL5,BCL6A
BCL6B	BCL6B	BCL6B transcription repressor	ZBTB28,BAZF; zinc finger protein 62,B-cell CLL/lymphoma 6, member B (zinc finger protein),B-cell CLL/lymphoma 6, member B,B cell CLL/lymphoma 6B,BCL6B, transcription repressor
BCL7A	BCL7A	BAF chromatin remodeling complex subunit BCL7A	B-cell CLL/lymphoma 7A,BCL tumor suppressor 7A,BCL7A, BAF complex component; SMARCJ1
BCOR	BCOR	BCL6 corepressor	BCL6 co-repressor; FLJ20285,KIAA1575; BCL6 interacting corepressor,BCL-6 coreceptor
BCR	BCR	BCR activator of RhoGEF and GTPase	breakpoint cluster region,BCR, RhoGEF and GTPase activating protein; D22S662,CML,PHL,ALL
BDH1	BDH1	3-hydroxybutyrate dehydrogenase 1	SDR9C1; short chain dehydrogenase/reductase family 9C, member 1; 3-hydroxybutyrate dehydrogenase (heart, mitochondrial),3-hydroxybutyrate dehydrogenase, type 1
BDH2	BDH2	3-hydroxybutyrate dehydrogenase 2	UCPA-OR,FLJ13261,UNQ6308,PRO20933,SDR15C1; dehydrogenase/reductase (SDR family) member 6,3-hydroxybutyrate dehydrogenase, type 2; short chain dehydrogenase/reductase family 15C, member 1
BDNF	BDNF	brain derived neurotrophic factor	neurotrophin
BECN1	BECN1	beclin 1	ATG6,VPS30; ATG6 autophagy related 6 homolog (S. cerevisiae); beclin 1 (coiled-coil, moesin-like BCL2 interacting protein),beclin 1, autophagy related
BEST1	BEST1	bestrophin 1	vitelliform macular dystrophy 2; Best disease; BMD,BEST,RP50
BEX1	BEX1	brain expressed X-linked 1
BEX2	BEX2	brain expressed X-linked 2	DJ79P11.1
BEX3	BEX3	brain expressed X-linked 3	HGR74,Bex,NADE,DXS6984E; nerve growth factor receptor (TNFRSF16) associated protein 1
BGN	BGN	biglycan	DSPG1,SLRR1A; biglycan proteoglycan
BHLHE40	BHLHE40	basic helix-loop-helix family member e40	differentially expressed in chondrocytes 1,differentiated embryo chondrocyte expressed gene 1; basic helix-loop-helix domain containing, class B, 2,basic helix-loop-helix family, member e40; DEC1,SHARP2,Clast5
BID	BID	BH3 interacting domain death agonist
BIN1	BIN1	bridging integrator 1	SH3P9,AMPH2; amphiphysin II,amphiphysin 2,Myc box-dependent-interacting protein 1
BIN2	BIN2	bridging integrator 2	BRAP-1
BIRC2	BIRC2	baculoviral IAP repeat containing 2	NFR2-TRAF signalling complex protein,apoptosis inhibitor 1; cIAP1,hiap-2,MIHB,RNF48,c-IAP1; baculoviral IAP repeat-containing 2
BIRC3	BIRC3	baculoviral IAP repeat containing 3	cIAP2,hiap-1,MIHC,RNF49,MALT2,c-IAP2; baculoviral IAP repeat-containing 3; apoptosis inhibitor 2,TNFR2-TRAF signaling complex protein,mammalian IAP homolog C,inhibitor of apoptosis protein 1
BIRC5	BIRC5	baculoviral IAP repeat containing 5	EPR-1,survivin; apoptosis inhibitor 4,baculoviral IAP repeat-containing 5
BIRC6	BIRC6	baculoviral IAP repeat containing 6	BRUCE; apollon; baculoviral IAP repeat-containing 6
BIRC7	BIRC7	baculoviral IAP repeat containing 7	melanoma inhibitor of apoptosis protein,kidney inhibitor of apoptosis protein,livin inhibitor-of-apoptosis,livin; baculoviral IAP repeat-containing 7; mliap,ML-IAP,KIAP,RNF50
BLK	BLK	BLK proto-oncogene, Src family tyrosine kinase	B lymphoid tyrosine kinase; MGC10442
BLM	BLM	BLM RecQ like helicase	Bloom syndrome,Bloom syndrome RecQ like helicase; BS,RECQL3,RECQ2
BLMH	BLMH	bleomycin hydrolase	BH
BLNK	BLNK	B cell linker	SLP65,Ly57,SLP-65,BLNK-s,BASH,bca; B-cell adapter containing a SH2 domain protein,B-cell activation,Src homology [SH2] domain-containing leukocyte protein of 65 kD,B cell adaptor containing SH2 domain
BLVRA	BLVRA	biliverdin reductase A	biliverdin reductase IXalpha; BVRA,BVRalpha
BLVRB	BLVRB	biliverdin reductase B	SDR43U1; short chain dehydrogenase/reductase family 43U, member 1; Flavin reductase,biliverdin reductase B (flavin reductase (NADPH))
BLZF1	BLZF1	basic leucine zipper nuclear factor 1	golgin-45; JEM-1
BMI1	BMI1	BMI1 proto-oncogene, polycomb ring finger	RNF51; polycomb group ring finger 4,B lymphoma Mo-MLV insertion region 1 homolog (mouse)
BMP1	BMP1	bone morphogenetic protein 1	procollagen C-endopeptidase; procollagen C-endopeptidase,tolloid-like; BMP-1
BMP15	BMP15	bone morphogenetic protein 15	GDF9B
BMP2	BMP2	bone morphogenetic protein 2
BMP2K	BMP2K	BMP2 inducible kinase	DKFZp434K0614,BIKe
BMP3	BMP3	bone morphogenetic protein 3	bone morphogenetic protein 3 (osteogenic); osteogenin
BMP4	BMP4	bone morphogenetic protein 4
BMP5	BMP5	bone morphogenetic protein 5
BMP6	BMP6	bone morphogenetic protein 6	VGR1; vegetal related growth factor (TGFB-related)
BMP7	BMP7	bone morphogenetic protein 7	osteogenic protein 1; OP-1
BMP8A	BMP8A	bone morphogenetic protein 8a	OP-2,Op2
BMP8B	BMP8B	bone morphogenetic protein 8b	bone morphogenetic protein 8 (osteogenic protein 2); osteogenic protein 2; OP-2
BMPR1A	BMPR1A	bone morphogenetic protein receptor type 1A	ALK3,CD292; bone morphogenetic protein receptor, type IA
BMPR1B	BMPR1B	bone morphogenetic protein receptor type 1B	bone morphogenetic protein receptor, type IB; ALK6,CDw293
BMPR2	BMPR2	bone morphogenetic protein receptor type 2	BRK-3,T-ALK,BMPR3,BMPR-II; primary pulmonary hypertension 1,bone morphogenetic protein receptor, type II (serine/threonine kinase),bone morphogenetic protein receptor type II
BNC1	BNC1	basonuclin zinc finger protein 1	HsT19447,bn1,BSN1; basonuclin,basonuclin 1
BNIP3	BNIP3	BCL2 interacting protein 3	nineteen kD interacting protein-3,Hypoxia-Activated BNIP3 Overlapping Non-coding RNA; Nip3,HABON; BCL2/adenovirus E1B 19kDa interacting protein 3
BNIP3L	BNIP3L	BCL2 interacting protein 3 like	NIP-3-like protein X; BCL2/adenovirus E1B 19kDa interacting protein 3 like; Nix,BNIP3a
BOC	BOC	BOC cell adhesion associated, oncogene regulated	Boc homolog (mouse); CDON2,Boi; brother of CDO,brother of CDON,cell adhesion associated, oncogene regulated 2
BOK	BOK	BCL2 family apoptosis regulator BOK	BCL2 related ovarian killer; BCL2L9,BOKL,MGC4631
BOLA2	BOLA2 | BOLA2-SMG1P6 | BOLA2B | LOC124907841	bolA family member 2 | BOLA2-SMG1P6 readthrough | bolA family member 2B |	bolA-like 2 (E. coli),bolA homolog 2 (E. coli); My016,BOLA2A | | bolA-like 2B (E. coli),bolA homolog 2B (E. coli) |
BPGM	BPGM	bisphosphoglycerate mutase	2,3-bisphosphoglycerate mutase
BRAF	BRAF	B-Raf proto-oncogene, serine/threonine kinase	BRAF1,BRAF-1; v-raf murine sarcoma viral oncogene homolog B
BRAT1	BRAT1	BRCA1 associated ATM activator 1	BRCA1-associated protein required for ATM activation protein 1; chromosome 7 open reading frame 27,BRCA1-associated ATM activator 1; MGC22916
BRCA1	BRCA1	BRCA1 DNA repair associated	BRCA1/BRCA2-containing complex, subunit 1,protein phosphatase 1, regulatory subunit 53,Fanconi anemia, complementation group S; breast cancer 1, early onset,breast cancer 1; RNF53,BRCC1,PPP1R53,FANCS
BRCA2	BRCA2	BRCA2 DNA repair associated	FAD,FAD1,BRCC2,XRCC11; Fanconi anemia, complementation group D1,breast cancer 2, early onset,breast cancer 2; BRCA1/BRCA2-containing complex, subunit 2
BRCC3	BRCC3	BRCA1/BRCA2-containing complex subunit 3	C6.1A,BRCC36; chromosome X open reading frame 53,BRCA1/BRCA2-containing complex, subunit 3; Lys-63-specific deubiquitinase
BRD1	BRD1	bromodomain containing 1	BR140-like; bromodomain-containing 1; BRL,BRPF2
BRD2	BRD2	bromodomain containing 2	bromodomain-containing 2,BRD2 intronic transcript 1; really interesting new gene 3,female sterile homeotic related gene 1; KIAA9001,RING3,D6S113E,NAT,FSHRG1
BRD3	BRD3	bromodomain containing 3	bromodomain-containing 3; RING3-like,female sterile homeotic related gene 2; RING3L,ORFX,KIAA0043,FSHRG2
BRD4	BRD4	bromodomain containing 4	mitotic chromosome-associated protein,chromosome-associated protein,female sterile homeotic related gene 4; HUNKI,MCAP,CAP,HUNK1,FSHRG4; bromodomain-containing 4
BRD7	BRD7	bromodomain containing 7	bromodomain-containing 7; CELTIX1,BP75,SMARCI1
BRD8	BRD8	bromodomain containing 8	SMAP,p120
BRF2	BRF2	BRF2 RNA polymerase III transcription initiation factor subunit	FLJ11052,BRFU,TFIIIB50; BRF2, subunit of RNA polymerase III transcription initiation factor, BRF1-like,BRF2, RNA polymerase III transcription initiation factor 50 kDa subunit
BRI3	BRI3	brain protein I3
BRINP1	BRINP1	BMP/retinoic acid inducible neural specific 1	deleted in bladder cancer chromosome region candidate 1,deleted in bladder cancer 1,bone morphogenetic protein/retinoic acid inducible neural-specific 1; FAM5A
BRINP3	BRINP3	BMP/retinoic acid inducible neural specific 3	family with sequence similarity 5, member C,bone morphogenetic protein/retinoic acid inducible neural-specific 3; DBCCR1L,DBCCR1L1
BRIP1	BRIP1	BRCA1 interacting helicase 1	BRCA1/BRCA2-associated helicase 1,FANCJ helicase,BRCA1-associated C-terminal helicase,BRCA1 interacting protein 1; OF,BACH1,FANCJ; BRCA1 interacting protein C-terminal helicase 1
BRMS1	BRMS1	BRMS1 transcriptional repressor and anoikis regulator	DKFZP564A063; breast cancer metastasis suppressor 1
BRWD1	BRWD1	bromodomain and WD repeat domain containing 1	chromosome 21 open reading frame 107,WD repeat domain 9; FLJ11315,N143,DCAF19
BSG	BSG	basigin (Ok blood group)	Ok blood group,extracellular matrix metalloproteinase inducer,Tumor cell-derived collagenase stimulatory factor; EMMPRIN,CD147,EMPRIN; basigin
BST1	BST1	bone marrow stromal cell antigen 1	NAD(+) nucleosidase,ADP-ribosyl cyclase 2,cyclic ADP-ribose hydrolase; CD157,BST-1,cADPR2
BST2	BST2	bone marrow stromal cell antigen 2	CD317,tetherin,BST-2,HM1.24; antiviral factor tetherin
BTBD1	BTBD1	BTB domain containing 1	BTB (POZ) domain containing 1
BTBD3	BTBD3	BTB domain containing 3	BTB (POZ) domain containing 3; KIAA0952,dJ742J24.1
BTC	BTC	betacellulin
BTF3	BTF3	basic transcription factor 3	BTF3a,BTF3b; nascent-polypeptide-associated complex beta polypeptide
BTG1	BTG1	BTG anti-proliferation factor 1	B-cell translocation gene 1, anti-proliferative; APRO2
BTG2	BTG2	BTG anti-proliferation factor 2	BTG family, member 2,BTG family member 2; PC3,TIS21,MGC126063,MGC126064,APRO1; B-cell translocation gene 2,pheochromacytoma cell-3,NGF-inducible anti-proliferative protein PC3,nerve growth factor-inducible anti-proliferative
BTK	BTK	Bruton tyrosine kinase	ATK,XLA,PSCTK1; Bruton's tyrosine kinase; Bruton agammaglobulinemia tyrosine kinase
BTLA	BTLA	B and T lymphocyte associated	BTLA1,CD272
BTN3A1	BTN3A1	butyrophilin subfamily 3 member A1	butyrophilin, subfamily 3, member A1; BT3.1,BTF5,CD277,BTN3.1
BTRC	BTRC	beta-transducin repeat containing E3 ubiquitin protein ligase	bTrCP,betaTrCP,FBXW1A,Fwd1,beta-TrCP1,bTrCP1; beta-transducin repeat containing
BUB3	BUB3	BUB3 mitotic checkpoint protein	BUB3L; BUB3 (budding uninhibited by benzimidazoles 3, yeast) homolog,budding uninhibited by benzimidazoles 3 homolog (yeast)
C11orf96	C11orf96	chromosome 11 open reading frame 96	AG2
C19orf12	C19orf12	chromosome 19 open reading frame 12	spastic paraplegia 43 (autosomal recessive); MGC10922,DKFZP762D096,NBIA4,MPAN; neurodegeneration with brain iron accumulation 4,membrane protein-associated neurodegeneration
C1QA	C1QA	complement C1q A chain	complement component 1, q subcomponent, alpha polypeptide,complement component 1, q subcomponent, A chain,complement C1q chain A
C1QB	C1QB	complement C1q B chain	complement component 1, q subcomponent, beta polypeptide,complement component 1, q subcomponent, B chain,complement C1q chain B
C1QBP	C1QBP	complement C1q binding protein	C1q globular domain-binding protein,hyaluronan-binding protein 1,splicing factor SF2-associated protein; complement component 1, q subcomponent binding protein; gC1Q-R,gC1qR,p32,SF2p32
C1QC	C1QC	complement C1q C chain	complement component 1, q subcomponent, gamma polypeptide,complement component 1, q subcomponent, C chain
C1QTNF1	C1QTNF1	C1q and TNF related 1	G protein coupled receptor interacting protein; CTRP1,ZSIG37,GIP,FLJ90694; C1q and tumor necrosis factor related protein 1
C1QTNF7	C1QTNF7	C1q and TNF related 7	CTRP7; C1q and tumor necrosis factor related protein 7
C1R	C1R	complement C1r	complement component 1, r subcomponent
C1S	C1S	complement C1s	complement component 1, s subcomponent
C1orf35	C1orf35	chromosome 1 open reading frame 35	multiple myeloma tumor-associated protein 2; MGC4174,MMTAG2
C2	C2	complement C2	complement component 2
C3	C3	complement C3	complement component 3; C3a anaphylatoxin,complement component C3a,complement component C3b,prepro-C3; CPAMD1,ARMD9,C3a,C3b
C3AR1	C3AR1	complement C3a receptor 1	C3AR,AZ3B; complement component 3a receptor 1
C4BPA	C4BPA	complement component 4 binding protein alpha	complement component 4-binding protein, alpha
C5	C5	complement C5	complement component 5; CPAMD4,C5a,C5b; prepro-C5,C5a anaphylatoxin
C5AR1	C5AR1	complement C5a receptor 1	C5A,C5AR,CD88; complement component 5 receptor 1 (C5a ligand),complement component 5a receptor 1
C5AR2	C5AR2	complement C5a receptor 2	C5L2; G protein-coupled receptor 77,complement component 5a receptor 2
C6	C6	complement C6	complement component 6
C7	C7	complement C7	complement component 7
C8A	C8A	complement C8 alpha chain	complement component 8, alpha polypeptide,complement component 8 alpha subunit
C8B	C8B	complement C8 beta chain	complement component 8, beta polypeptide
C8G	C8G	complement C8 gamma chain	complement component 8, gamma polypeptide
C9	C9	complement C9	complement component 9
C9orf72	C9orf72	C9orf72-SMCR8 complex subunit	chromosome 9 open reading frame 72; MGC23980,DENNL72,DENND9
CA2	CA2	carbonic anhydrase 2	carbonic anhydrase II; Car2,CA-II,CAII
CA3	CA3	carbonic anhydrase 3	carbonic anhydrase III, muscle specific,carbonic anhydrase III; Car3,CAIII
CA8	CA8	carbonic anhydrase 8	carbonic anhydrase VIII; CARP
CAB39	CAB39	calcium binding protein 39	CGI-66,MO25
CAB39L	CAB39L	calcium binding protein 39 like	bA103J18.3,FLJ12577,MO2L,MLAA-34; calcium binding protein 39-like
CABLES1	CABLES1	Cdk5 and Abl enzyme substrate 1	HsT2563,FLJ35924
CACNA1A	CACNA1A	calcium voltage-gated channel subunit alpha1 A	Cav2.1,EA2,APCA,HPCA,FHM; calcium channel, voltage-dependent, P/Q type, alpha 1A subunit
CACNA1B	CACNA1B	calcium voltage-gated channel subunit alpha1 B	Cav2.2,CACNN; calcium channel, voltage-dependent, N type, alpha 1B subunit
CACNA1C	CACNA1C	calcium voltage-gated channel subunit alpha1 C	Cav1.2,CACH2,CACN2,TS,LQT8; calcium channel, voltage-dependent, L type, alpha 1C subunit,CACNA1C intronic transcript 2,CACNA1C intronic transcript 2 (non-protein coding)
CACNA1D	CACNA1D	calcium voltage-gated channel subunit alpha1 D	Cav1.3,CACH3,CACN4; calcium channel, voltage-dependent, L type, alpha 1D subunit
CACNA1E	CACNA1E	calcium voltage-gated channel subunit alpha1 E	Cav2.3,BII,CACH6; calcium channel, voltage-dependent, R type, alpha 1E subunit,calcium voltage-gated channel subunit alpha1 subunit E
CACNA1F	CACNA1F	calcium voltage-gated channel subunit alpha1 F	Cav1.4,JM8,JMC8,CSNBX2,CORDX3,CSNB2A,OA2; Aland island eye disease (Forsius-Eriksson ocular albinism, ocular albinism type 2),calcium channel, voltage-dependent, L type, alpha 1F subunit
CACNA1G	CACNA1G	calcium voltage-gated channel subunit alpha1 G	calcium channel, voltage-dependent, T type, alpha 1G subunit; Cav3.1,NBR13
CACNA1H	CACNA1H	calcium voltage-gated channel subunit alpha1 H	Cav3.2; calcium channel, voltage-dependent, T type, alpha 1H subunit
CACNA1I	CACNA1I	calcium voltage-gated channel subunit alpha1 I	Cav3.3; calcium channel, voltage-dependent, T type, alpha 1I subunit; Voltage-dependent T-type calcium channel subunit alpha-1I,Voltage-gated calcium channel subunit alpha Cav3.3
CACNA1S	CACNA1S	calcium voltage-gated channel subunit alpha1 S	Cav1.1,hypoPP; calcium channel, voltage-dependent, L type, alpha 1S subunit
CACNA2D1	CACNA2D1	calcium voltage-gated channel auxiliary subunit alpha2delta 1	lncRNA-N3,alpha2delta-1; long intergenic non-protein coding RNA 1112,calcium channel, voltage-dependent, alpha 2/delta subunit 1
CACNA2D2	CACNA2D2	calcium voltage-gated channel auxiliary subunit alpha2delta 2	KIAA0558,alpha2delta-2; gene 26; calcium channel, voltage-dependent, alpha 2/delta subunit 2
CACNA2D3	CACNA2D3	calcium voltage-gated channel auxiliary subunit alpha2delta 3	HSA272268,alpha2delta-3; calcium channel, voltage-dependent, alpha 2/delta subunit 3; Voltage-dependent calcium channel subunit alpha-2/delta-3
CACNA2D4	CACNA2D4	calcium voltage-gated channel auxiliary subunit alpha2delta 4	calcium channel, voltage-dependent, alpha 2/delta subunit 4; alpha2delta-4
CACNB2	CACNB2	calcium voltage-gated channel auxiliary subunit beta 2	calcium channel, voltage-dependent, beta 2 subunit
CACNB3	CACNB3	calcium voltage-gated channel auxiliary subunit beta 3	calcium channel, voltage-dependent, beta 3 subunit
CACNB4	CACNB4	calcium voltage-gated channel auxiliary subunit beta 4	calcium channel, voltage-dependent, beta 4 subunit; EJM4
CACNG1	CACNG1	calcium voltage-gated channel auxiliary subunit gamma 1	calcium channel, voltage-dependent, gamma subunit 1
CACNG3	CACNG3	calcium voltage-gated channel auxiliary subunit gamma 3	calcium channel, voltage-dependent, gamma subunit 3
CACNG4	CACNG4	calcium voltage-gated channel auxiliary subunit gamma 4	MGC11138,MGC24983; calcium channel, voltage-dependent, gamma subunit 4
CACNG6	CACNG6	calcium voltage-gated channel auxiliary subunit gamma 6	calcium channel, voltage-dependent, gamma subunit 6
CACYBP	CACYBP	calcyclin binding protein	SIP,S100A6BP
CADM1	CADM1	cell adhesion molecule 1	nectin-like 2; NECL2,ST17,BL2,SYNCAM,IGSF4A,Necl-2,SYNCAM1,RA175; tumor suppressor in lung cancer 1,immunoglobulin superfamily, member 4
CADM4	CADM4	cell adhesion molecule 4	nectin-like 4; TSLL2,Necl-4,SynCAM4; immunoglobulin superfamily, member 4C
CADPS	CADPS	calcium dependent secretion activator	Ca++-dependent secretion activator,Ca2+ dependent secretion activator; CAPS,KIAA1121,CAPS1,UNC-31,CADPS1
CALB1	CALB1	calbindin 1	calbindin-D28k; calbindin 1, 28kDa
CALB2	CALB2	calbindin 2	CAL2; calretinin; calbindin 2, 29kDa (calretinin)
CALCB	CALCB	calcitonin related polypeptide beta	calcitonin 2; FLJ30166,CGRP-II
CALCOCO2	CALCOCO2	calcium binding and coiled-coil domain 2	MGC17318,NDP52
CALCR	CALCR	calcitonin receptor	CTR,CT-R
CALCRL	CALCRL	calcitonin receptor like receptor	calcitonin receptor-like; CGRPR,CRLR
CALD1	CALD1	caldesmon 1	CDM,H-CAD,L-CAD,h-CD
CALHM6	CALHM6	calcium homeostasis modulator family member 6	RP1-93H18.5,OTTHUMP00000017061,OTTHUMP00000017062,dJ93H18.5,INAM; IFN regulatory factor 3-dependent NK-activating molecule; chromosome 6 open reading frame 187,family with sequence similarity 26, member F,family with sequence similarity 26 member F
CALM1	CALM1	calmodulin 1	CAMI,PHKD,DD132,PHKD1; prepro-calmodulin 1,phosphorylase kinase subunit delta,phosphorylase kinase subunit delta 1; calmodulin 1 (phosphorylase kinase, delta)
CALM2	CALM2	calmodulin 2	prepro-calmodulin 2,phosphorylase kinase subunit delta,phosphorylase kinase subunit delta 2; PHKD,PHKD2,CAMII; calmodulin 2 (phosphorylase kinase, delta)
CALM3	CALM3	calmodulin 3	PHKD,PHKD3; prepro-calmodulin 3,phosphorylase kinase subunit delta,phosphorylase kinase subunit delta 3; calmodulin 3 (phosphorylase kinase, delta)
CALML3	CALML3	calmodulin like 3	calmodulin-like 3; CLP
CALML4	CALML4	calmodulin like 4	MGC4809,NY-BR-20; calmodulin-like 4
CALML5	CALML5	calmodulin like 5	calmodulin-like skin protein; calmodulin-like 5; CLSP
CALML6	CALML6	calmodulin like 6	CAGLP; calmodulin-like 6
CALU	CALU	calumenin
CAMK1	CAMK1	calcium/calmodulin dependent protein kinase I	CaMKI,CaMKI-alpha
CAMK1D	CAMK1D	calcium/calmodulin dependent protein kinase ID	calcium/calmodulin-dependent protein kinase ID; CKLiK
CAMK2A	CAMK2A	calcium/calmodulin dependent protein kinase II alpha	calcium/calmodulin-dependent protein kinase (CaM kinase) II alpha; CaM-kinase II alpha chain,calcium/calmodulin-dependent protein kinase II alpha-B subunit,CaM kinase II alpha subunit,CaMK-II alpha subunit,calcium/calmodulin-dependent protein kinase type II alpha chain; KIAA0968,CaMKIINalpha,CaMKIIα
CAMK2B	CAMK2B	calcium/calmodulin dependent protein kinase II beta	calcium/calmodulin-dependent protein kinase (CaM kinase) II beta; CaM-kinase II beta chain,calcium/calmodulin-dependent protein kinase type II beta chain,CaM kinase II beta subunit,proline rich calmodulin-dependent protein kinase; CAM2,CAMK2,CaMKIIβ
CAMK2D	CAMK2D	calcium/calmodulin dependent protein kinase II delta	calcium/calmodulin-dependent protein kinase (CaM kinase) II delta
CAMK2G	CAMK2G	calcium/calmodulin dependent protein kinase II gamma	calcium/calmodulin-dependent protein kinase (CaM kinase) II gamma
CAMK2N1	CAMK2N1	calcium/calmodulin dependent protein kinase II inhibitor 1	CaMKIINalpha
CAMK4	CAMK4	calcium/calmodulin dependent protein kinase IV	brain Ca++-calmodulin-dependent protein kinase type IV,calcium/calmodulin-dependent protein kinase type IV catalytic chain,CAM kinase IV,CAM kinase- GR; CaMK-GR,CaMKIV
CAMKK1	CAMKK1	calcium/calmodulin dependent protein kinase kinase 1	DKFZp761M0423,CAMKKA,MGC34095; calcium/calmodulin-dependent protein kinase kinase 1, alpha; calcium/calmodulin-dependent protein kinase kinase alpha
CAMKK2	CAMKK2	calcium/calmodulin dependent protein kinase kinase 2	calcium/calmodulin-dependent protein kinase kinase beta; calcium/calmodulin-dependent protein kinase kinase 2, beta; CAMKK,KIAA0787,CAMKKB,MGC15254
CAMP	CAMP	cathelicidin antimicrobial peptide	CAP18,FALL39,FALL-39,LL37
CAMTA1	CAMTA1	calmodulin binding transcription activator 1	KIAA0833
CAND1	CAND1	cullin associated and neddylation dissociated 1	TIP120A,DKFZp434M1414,KIAA0829,TIP120; cullin-associated and neddylation-dissociated 1; TBP interacting protein
CANT1	CANT1	calcium activated nucleotidase 1	SHAPY,SCAN-1; Soluble Ca-Activated Nucleotidase, isozyme 1,apyrase 1 homolog (C. lectularius)
CANX	CANX	calnexin	CNX,IP90,P90; major histocompatibility complex class I antigen-binding protein p88
CAP1	CAP1	cyclase associated actin cytoskeleton regulatory protein 1	CAP; CAP, adenylate cyclase-associated protein 1 (yeast),adenylate cyclase associated protein 1
CAP2	CAP2	cyclase associated actin cytoskeleton regulatory protein 2	CAP, adenylate cyclase-associated protein, 2 (yeast)
CAPG	CAPG	capping actin protein, gelsolin like	capping protein (actin filament), gelsolin-like; macrophage capping protein; MCP
CAPN1	CAPN1	calpain 1	calpain 1, (mu/I) large subunit; muCANP,muCL,CANP,CANPL1
CAPN2	CAPN2	calpain 2	calpain 2, (m/II) large subunit; mCANP,CANPml,CANPL2
CAPN7	CAPN7	calpain 7	PalBH; calpain like protease,homolog of Aspergillus Nidulans PALB
CAPNS1	CAPNS1	calpain small subunit 1	CANP,CANPS,30K,CDPS
CAPZA1	CAPZA1	capping actin protein of muscle Z-line subunit alpha 1	capping protein (actin filament) muscle Z-line, alpha 1,capping actin protein of muscle Z-line alpha subunit 1; CAPPA1
CAPZA2	CAPZA2	capping actin protein of muscle Z-line subunit alpha 2	CAPZ,CAPPA2; F-actin capping protein alpha-2 subunit; capping protein (actin filament) muscle Z-line, alpha 2,capping actin protein of muscle Z-line alpha subunit 2
CAPZB	CAPZB	capping actin protein of muscle Z-line subunit beta	CapZ beta; capping protein (actin filament) muscle Z-line, beta,capping actin protein of muscle Z-line beta subunit
CARD11	CARD11	caspase recruitment domain family member 11	CARMA1,BIMP3; caspase recruitment domain family, member 11; card-maguk protein 1,bcl10-interacting maguk protein 3
CARD8	CARD8	caspase recruitment domain family member 8	caspase recruitment domain family, member 8; TUCAN,KIAA0955,CARDINAL,NDPP,Dakar
CARD9	CARD9	caspase recruitment domain family member 9	caspase recruitment domain family, member 9
CARHSP1	CARHSP1	calcium regulated heat stable protein 1	CRHSP-24,CSDC1; calcium regulated heat stable protein 1 (24kD),calcium regulated heat stable protein 1, 24kDa
CARM1	CARM1	coactivator associated arginine methyltransferase 1	PRMT4
CARMIL1	CARMIL1	capping protein regulator and myosin 1 linker 1	leucine rich repeat containing 16,leucine rich repeat containing 16A; capping protein, Arp2/3, and Myosin-I Linker homolog 1 (Dictyostelium); dJ501N12.1,FLJ20048,CARMIL
CARMN	CARMN	cardiac mesoderm enhancer-associated non-coding RNA	CARMEN; MIR143 and MIR145 host gene; MIR143 host gene (non-protein coding),MIR143 host gene
CARTPT	CARTPT	CART prepropeptide	cocaine and amphetamine regulated transcript; CART
CASP1	CASP1	caspase 1	ICE; caspase-1,interleukin 1, beta, convertase; caspase 1, apoptosis-related cysteine protease (interleukin 1, beta, convertase),caspase 1, apoptosis-related cysteine peptidase (interleukin 1, beta, convertase),caspase 1, apoptosis-related cysteine peptidase
CASP10	CASP10	caspase 10	caspase 10, apoptosis-related cysteine protease,caspase 10, apoptosis-related cysteine peptidase; FAS-associated death domain protein interleukin-1B-converting enzyme 2; MCH4,FLICE-2
CASP3	CASP3	caspase 3	caspase 3, apoptosis-related cysteine protease,caspase 3, apoptosis-related cysteine peptidase; CPP32,CPP32B,Yama,apopain
CASP4	CASP4	caspase 4	ICE(rel)II,ICH-2,TX; caspase 4, apoptosis-related cysteine protease,caspase 4, apoptosis-related cysteine peptidase
CASP7	CASP7	caspase 7	MCH3,CMH-1,ICE-LAP3; caspase 7, apoptosis-related cysteine protease,caspase 7, apoptosis-related cysteine peptidase
CASP8	CASP8	caspase 8	MCH5,MACH,FLICE,Casp-8; caspase 8, apoptosis-related cysteine protease,caspase 8, apoptosis-related cysteine peptidase
CASP9	CASP9	caspase 9	caspase 9, apoptosis-related cysteine protease,caspase 9, apoptosis-related cysteine peptidase; MCH6,ICE-LAP6,APAF-3,PPP1R56; protein phosphatase 1, regulatory subunit 56
CASR	CASR	calcium sensing receptor	FHH,NSHPT,GPRC2A; hypocalciuric hypercalcemia 1,calcium-sensing receptor; severe neonatal hyperparathyroidism
CAST	CAST	calpastatin	MIR583 host gene
CAT	CAT	catalase
CAV1	CAV1	caveolin 1	caveolin 1, caveolae protein, 22kD,caveolin 1, caveolae protein, 22kDa
CAV2	CAV2	caveolin 2	CAV
CAVIN2	CAVIN2	caveolae associated protein 2	phosphatidylserine binding protein; SDR,PS-p68,cavin-2; serum deprivation response (phosphatidylserine-binding protein),serum deprivation response (phosphatidylserine binding protein),serum deprivation response
CBFB	CBFB	core-binding factor subunit beta	core-binding factor, beta subunit,core-binding factor beta subunit; PEBP2B
CBL	CBL	Cbl proto-oncogene	RNF55,c-Cbl; Cas-Br-M (murine) ecotropic retroviral transforming sequence,Cbl proto-oncogene, E3 ubiquitin protein ligase; oncogene CBL2
CBLB	CBLB	Cbl proto-oncogene B	Cas-Br-M (murine) ectropic retroviral transforming sequence b,Cas-Br-M (murine) ecotropic retroviral transforming sequence b,Cbl proto-oncogene B, E3 ubiquitin protein ligase; RNF56,Cbl-b
CBLC	CBLC	Cbl proto-oncogene C	Cas-Br-M (murine) ectropic retroviral transforming sequence c,Cas-Br-M (murine) ecotropic retroviral transforming sequence c,Cbl proto-oncogene C, E3 ubiquitin protein ligase; CBL-3,CBL-SL,RNF57
CBLN2	CBLN2	cerebellin 2 precursor
CBR1	CBR1	carbonyl reductase 1	SDR21C1; short chain dehydrogenase/reductase family 21C, member 1
CBR4	CBR4	carbonyl reductase 4	FLJ14431,SDR45C1; short chain dehydrogenase/reductase family 45C, member 1
CCBE1	CCBE1	collagen and calcium binding EGF domains 1	FLJ30681,KIAA1983
CCDC12	CCDC12	coiled-coil domain containing 12	MGC23918
CCDC122	CCDC122	coiled-coil domain containing 122	FLJ31846
CCDC50	CCDC50	coiled-coil domain containing 50	Ymer; deafness, autosomal dominant 44
CCDC59	CCDC59	coiled-coil domain containing 59	HSPC128,TAP26,BR22
CCDC80	CCDC80	coiled-coil domain containing 80	steroid sensitive gene 1; long intergenic non-protein coding RNA 1279; URB,SSG1,DRO1,CL2,TCONS_00006930
CCDC88A	CCDC88A	coiled-coil domain containing 88A	FLJ10392,APE,GIV,HkRP1,GRDN; Galpha-interacting vesicle-associated protein,Akt-phosphorylation enhancer,girdin,girders of actin filaments; KIAA1212
CCDC88C	CCDC88C	coiled-coil domain containing 88C	DAPLE,HkRP2,SCA40; KIAA1509; Dvl-associating protein with a high frequency of leucine residues,spinocerebellar ataxia 40
CCDC92	CCDC92	coiled-coil domain containing 92	limkain beta 2; FLJ22471
CCK	CCK	cholecystokinin	prepro-cholecystokinin,cholecystokinin triacontatriapeptide
CCKAR	CCKAR	cholecystokinin A receptor	cholecystokinin type 1 receptor; CCK1R,CCK-AR,CCK-1R
CCKBR	CCKBR	cholecystokinin B receptor	Gastrin/cholecystokinin type B receptor,cholecystokinin type 2 receptor,gastrin receptor; CCK2R,GASR,CCK-BR,CCK-2R
CCL1	CCL1	C-C motif chemokine ligand 1	inflammatory cytokine I-309,T lymphocyte-secreted protein I-309; small inducible cytokine A1 (I-309, homologous to mouse Tca-3),chemokine (C-C motif) ligand 1; I-309,TCA3,P500,SISe
CCL11	CCL11	C-C motif chemokine ligand 11	eotaxin,MGC22554; eotaxin-1; small inducible cytokine subfamily A (Cys-Cys), member 11 (eotaxin),chemokine (C-C motif) ligand 11
CCL13	CCL13	C-C motif chemokine ligand 13	MCP-4,NCC-1,SCYL1,CKb10,MGC17134; small inducible cytokine subfamily A (Cys-Cys), member 13,chemokine (C-C motif) ligand 13
CCL14	CCL14	C-C motif chemokine ligand 14	HCC-1,HCC-3,NCC-2,SCYL2,CKb1,MCIF; small inducible cytokine subfamily A (Cys-Cys), member 14,chemokine (C-C motif) ligand 14
CCL15	CCL15 | CCL15-CCL14	C-C motif chemokine ligand 15 | CCL15-CCL14 readthrough (NMD candidate)	HCC-2,NCC-3,SCYL3,MIP-5,Lkn-1,MIP-1d,HMRP-2B; small inducible cytokine subfamily A (Cys-Cys), member 15,chemokine (C-C motif) ligand 15; leukotactin 1,CC chemokine 3,macrophage inflammatory protein 5,chemokine CC-2,MIP-1 delta |
CCL16	CCL16	C-C motif chemokine ligand 16	NCC-4,SCYL4,LEC,HCC-4,LMC,LCC-1,CKb12,Mtn-1; small inducible cytokine subfamily A (Cys-Cys), member 16,chemokine (C-C motif) ligand 16
CCL17	CCL17	C-C motif chemokine ligand 17	TARC,ABCD-2; small inducible cytokine subfamily A (Cys-Cys), member 17,chemokine (C-C motif) ligand 17
CCL18	CCL18	C-C motif chemokine ligand 18	small inducible cytokine subfamily A (Cys-Cys), member 18, pulmonary and activation-regulated,chemokine (C-C motif) ligand 18 (pulmonary and activation-regulated),chemokine (C-C motif) ligand 18; pulmonary and activation-regulated; DC-CK1,PARC,AMAC-1,DCCK1,MIP-4,CKb7
CCL19	CCL19	C-C motif chemokine ligand 19	ELC,MIP-3b,exodus-3,CKb11; CC chemokine ligand 19,macrophage inflammatory protein 3-beta,beta chemokine exodus-3,CK beta-11,EBI1-ligand chemokine; small inducible cytokine subfamily A (Cys-Cys), member 19,chemokine (C-C motif) ligand 19
CCL2	CCL2	C-C motif chemokine ligand 2	MCP1,MCP-1,MCAF,SMC-CF,GDCF-2,HC11,MGC9434; small inducible cytokine A2 (monocyte chemotactic protein 1, homologous to mouse Sig-je),chemokine (C-C motif) ligand 2; monocyte chemotactic protein 1, homologous to mouse Sig-je,monocyte chemoattractant protein-1,monocyte chemotactic and activating factor,monocyte secretory protein JE,small inducible cytokine subfamily A (Cys-Cys), member 2
CCL20	CCL20	C-C motif chemokine ligand 20	small inducible cytokine subfamily A (Cys-Cys), member 20,chemokine (C-C motif) ligand 20; LARC,MIP-3a,exodus-1,ST38,CKb4
CCL21	CCL21	C-C motif chemokine ligand 21	SLC,exodus-2,TCA4,CKb9,6Ckine,ECL; beta chemokine exodus-2,secondary lymphoid tissue chemokine,Efficient Chemoattractant for Lymphocytes; small inducible cytokine subfamily A (Cys-Cys), member 21,chemokine (C-C motif) ligand 21
CCL22	CCL22	C-C motif chemokine ligand 22	MDC,STCP-1,ABCD-1,DC/B-CK,A-152E5.1,MGC34554; small inducible cytokine subfamily A (Cys-Cys), member 22,chemokine (C-C motif) ligand 22
CCL23	CCL23	C-C motif chemokine ligand 23	small inducible cytokine subfamily A (Cys-Cys), member 23,chemokine (C-C motif) ligand 23; Ckb-8,MPIF-1,MIP-3,CKb8
CCL24	CCL24	C-C motif chemokine ligand 24	CK-beta-6,myeloid progenitor inhibitory factor 2,eotaxin-2; Ckb-6,MPIF-2,eotaxin-2,MPIF2; small inducible cytokine subfamily A (Cys-Cys), member 24,chemokine (C-C motif) ligand 24
CCL25	CCL25	C-C motif chemokine ligand 25	Ck beta-15,thymus expressed chemokine,TECKvar; TECK,Ckb15; small inducible cytokine subfamily A (Cys-Cys), member 25,chemokine (C-C motif) ligand 25
CCL26	CCL26	C-C motif chemokine ligand 26	MIP-4alpha,eotaxin-3,IMAC,MIP-4a,TSC-1; macrophage inflammatory protein 4-alpha,small inducible cytokine A26,CC chemokine IMAC,chemokine N1,thymic stroma chemokine-1,eotaxin-3; small inducible cytokine subfamily A (Cys-Cys), member 26,chemokine (C-C motif) ligand 26
CCL27	CCL27	C-C motif chemokine ligand 27	CC chemokine ILC,IL-11 Ralpha-locus chemokine,cutaneous T-cell attracting chemokine; ALP,ILC,CTACK,skinkine,ESkine,PESKY,CTAK; small inducible cytokine subfamily A (Cys-Cys), member 27,chemokine (C-C motif) ligand 27
CCL28	CCL28	C-C motif chemokine ligand 28	CC chemokine CCL28,mucosae-associated epithelial chemokine,small inducible cytokine subfamily A (Cys-Cys), member 28,small inducible cytokine A28; SCYA28,MEC,CCK1; chemokine (C-C motif) ligand 28
CCL3	CCL3 | CCL3L1 | CCL3L3	C-C motif chemokine ligand 3 | C-C motif chemokine ligand 3 like 1 | C-C motif chemokine ligand 3 like 3	G0S19-1,LD78ALPHA,MIP-1-alpha,LD78,SCI; small inducible cytokine A3 (homologous to mouse Mip-1a),chemokine (C-C motif) ligand 3; macrophage inflammatory protein 1 alpha | G0S19-2,LD78BETA; small inducible cytokine A3-like 1,chemokine (C-C motif) ligand 3-like 1 | chemokine (C-C motif) ligand 3-like 3; MGC12815
CCL4	CCL4 | CCL4L1 | CCL4L2	C-C motif chemokine ligand 4 | C-C motif chemokine ligand 4 like 1 | C-C motif chemokine ligand 4 like 2	MIP-1-beta,Act-2,AT744.1; small inducible cytokine A4 (homologous to mouse Mip-1b),chemokine (C-C motif) ligand 4 | small inducible cytokine A4-like,chemokine (C-C motif) ligand 4-like,chemokine (C-C motif) ligand 4-like 1; AT744.2,LAG-1 | chemokine (C-C motif) ligand 4-like 2
CCL5	CCL5	C-C motif chemokine ligand 5	small inducible cytokine A5 (RANTES),chemokine (C-C motif) ligand 5; T-cell specific protein p288,T-cell specific RANTES protein,SIS-delta,regulated upon activation, normally T-expressed, and presumably secreted,beta-chemokine RANTES,small inducible cytokine subfamily A (Cys-Cys), member 5; RANTES,SISd,TCP228,MGC17164
CCL7	CCL7	C-C motif chemokine ligand 7	monocyte chemoattractant protein 3,monocyte chemotactic protein 3; small inducible cytokine A7 (monocyte chemotactic protein 3),chemokine (C-C motif) ligand 7; MCP-3,NC28,FIC,MARC,MCP3
CCL8	CCL8	C-C motif chemokine ligand 8	small inducible cytokine subfamily A (Cys-Cys), member 8 (monocyte chemotactic protein 2),chemokine (C-C motif) ligand 8; MCP-2,HC14
CCN1	CCN1	cellular communication network factor 1	GIG1; cysteine rich angiogenic inducer 61
CCN2	CCN2	cellular communication network factor 2	connective tissue growth factor; IGFBP8
CCNA1	CCNA1	cyclin A1	CT146
CCNA2	CCNA2	cyclin A2
CCNB1	CCNB1	cyclin B1	G2/mitotic-specific cyclin B1
CCNB2	CCNB2	cyclin B2	HsT17299
CCNB3	CCNB3	cyclin B3	CYCB3
CCNC	CCNC	cyclin C	CycC
CCND1	CCND1	cyclin D1	cyclin D1 (PRAD1: parathyroid adenomatosis 1); parathyroid adenomatosis 1,B-cell CLL/lymphoma 1,G1/S-specific cyclin D1; U21B31
CCND2	CCND2	cyclin D2	G1/S-specific cyclin D2
CCND3	CCND3	cyclin D3
CCNE1	CCNE1	cyclin E1	cyclin Es,cyclin Et
CCNE2	CCNE2	cyclin E2	CYCE2
CCNG1	CCNG1	cyclin G1
CCNG2	CCNG2	cyclin G2
CCNH	CCNH	cyclin H	CDK-activating kinase complex subunit,cyclin-dependent kinase-activating kinase complex subunit,MO15-associated protein,CAK complex subunit; p34,p37,CycH
CCNK	CCNK	cyclin K	CPR4
CCNO	CCNO	cyclin O	cyclin U; UDG2,FLJ22422,UNG2
CCNT1	CCNT1	cyclin T1	human immunodeficiency virus type 1 (HIV-1) expression (elevated) 1; CCNT,CYCT1
CCNT2	CCNT2	cyclin T2
CCP110	CCP110	centriolar coiled-coil protein 110	centriolar coiled coil protein 110kDa; KIAA0419,CP110
CCR1	CCR1	C-C motif chemokine receptor 1	chemokine (C-C motif) receptor 1; CKR-1,MIP1aR,CD191
CCR10	CCR10	C-C motif chemokine receptor 10	G protein-coupled receptor 2,chemokine (C-C motif) receptor 10
CCR2	CCR2	C-C motif chemokine receptor 2	CC-CKR-2,CKR2,MCP-1-R,CD192,FLJ78302; chemokine (C-C motif) receptor 2
CCR3	CCR3	C-C motif chemokine receptor 3	chemokine (C-C motif) receptor 3; CC-CKR-3,CKR3,CD193
CCR4	CCR4	C-C motif chemokine receptor 4	chemokine (C-C motif) receptor 4; CC-CKR-4,CMKBR4,CKR4,k5-5,ChemR13,CD194
CCR5	CCR5	C-C motif chemokine receptor 5	CKR-5,CC-CKR-5,CKR5,CD195,IDDM22; chemokine (C-C motif) receptor 5,chemokine (C-C motif) receptor 5 (gene/pseudogene),C-C motif chemokine receptor 5 (gene/pseudogene)
CCR6	CCR6	C-C motif chemokine receptor 6	CKR-L3,GPR-CY4,CMKBR6,GPR29,DRY-6,DCR2,BN-1,CD196; chemokine (C-C motif) receptor 6
CCR7	CCR7	C-C motif chemokine receptor 7	BLR2,CDw197,CD197; chemokine (C-C motif) receptor 7
CCR9	CCR9	C-C motif chemokine receptor 9	chemokine (C-C motif) receptor 9; GPR-9-6,CDw199
CCRL2	CCRL2	C-C motif chemokine receptor like 2	atypical chemokine receptor 5; HCR,CRAM-B,CKRX,CRAM-A,ACKR5; chemokine (C-C motif) receptor-like 2
CCS	CCS	copper chaperone for superoxide dismutase
CCT2	CCT2	chaperonin containing TCP1 subunit 2	Cctb; chaperonin containing TCP1, subunit 2 (beta)
CCT6A	CCT6A	chaperonin containing TCP1 subunit 6A	chaperonin containing TCP1, subunit 6A (zeta 1); TTCP20,TCPZ,Cctz,HTR3,TCP20
CCT8	CCT8 | FMO5	chaperonin containing TCP1 subunit 8 | flavin containing dimethylaniline monoxygenase 5	Cctq,PRED71; chromosome 21 open reading frame 112,chaperonin containing TCP1, subunit 8 (theta) | flavin containing monooxygenase 5
CD109	CD109	CD109 molecule	FLJ38569,DKFZp762L1111,CPAMD7; CD109 antigen (Gov platelet alloantigens)
CD14	CD14	CD14 molecule	CD14 antigen
CD151	CD151	CD151 molecule (Raph blood group)	CD151 antigen,CD151 antigen (Raph blood group); SFA-1,PETA-3,TSPAN24,RAPH
CD160	CD160	CD160 molecule	BY55,NK1,NK28; CD160 antigen
CD163	CD163	CD163 molecule	CD163 antigen; M130,MM130,SCARI1
CD164	CD164	CD164 molecule	MUC-24,MGC-24,DFNA66,MGC-24v; CD164 antigen, sialomucin,CD164 molecule, sialomucin; deafness, autosomal dominant 66,Sialomucin core protein 24,Endolyn,multi-glycosylated core protein 24
CD180	CD180	CD180 molecule	lymphocyte antigen 64 (mouse) homolog, radioprotective, 105kD,CD180 antigen; RP105,Ly78
CD19	CD19	CD19 molecule	CD19 antigen
CD1A	CD1A	CD1a molecule	CD1A antigen, a polypeptide,CD1a antigen
CD1B	CD1B	CD1b molecule	CD1B antigen, b polypeptide,CD1b antigen
CD1C	CD1C	CD1c molecule	CD1C antigen, c polypeptide,CD1c antigen
CD1D	CD1D	CD1d molecule	CD1D antigen, d polypeptide,CD1d antigen
CD1E	CD1E	CD1e molecule	CD1E antigen, e polypeptide,CD1e antigen
CD2	CD2	CD2 molecule	CD2 antigen (p50), sheep red blood cell receptor
CD200	CD200	CD200 molecule	antigen identified by monoclonal antibody MRC OX-2,CD200 antigen; MRC,OX-2
CD207	CD207	CD207 molecule	CD207 antigen, langerin,CD207 molecule, langerin; Langerin,CLEC4K; C-type lectin domain family 4 member K,Langerhans cell specific c-type lectin
CD209	CD209	CD209 molecule	CD209 antigen; DC-SIGN,hDC-SIGN,CDSIGN,DC-SIGN1,CLEC4L
CD22	CD22	CD22 molecule	SIGLEC-2,SIGLEC2; sialic acid binding Ig-like lectin 2; CD22 antigen
CD226	CD226	CD226 molecule	DNAM-1,DNAM1,PTA1,TLiSA1; CD226 antigen
CD24	CD24	CD24 molecule	CD24A; CD24 antigen (small cell lung carcinoma cluster 4 antigen)
CD244	CD244	CD244 molecule	natural killer cell receptor 2B4,CD244 natural killer cell receptor 2B4,CD244 molecule, natural killer cell receptor 2B4; 2B4,NAIL,NKR2B4,Nmrk,SLAMF4
CD247	CD247	CD247 molecule	T-cell surface glycoprotein CD3 zeta chain; CD3H,CD3Q,TCRZ,CD3-ZETA,CD3ZETA; CD3z antigen, zeta polypeptide (TiT3 complex),CD247 antigen
CD27	CD27	CD27 molecule	S152,Tp55; CD27 antigen,T-cell activation antigen S152; tumor necrosis factor receptor superfamily, member 7
CD274	CD274	CD274 molecule	programmed cell death 1 ligand 1,CD274 antigen; B7-H,B7H1,PD-L1,PDL1,B7-H1; B7 homolog 1
CD276	CD276	CD276 molecule	B7-H3,B7H3,B7RP-2; CD276 antigen
CD28	CD28	CD28 molecule	CD28 antigen (Tp44); T-cell-specific surface glycoprotein
CD300A	CD300A	CD300a molecule	Irp60,CMRF35H,CMRF-35-H9,IRC1,IRC2,IGSF12; CD300a antigen
CD300E	CD300E	CD300e molecule	IREM2,CLM2; CD300 antigen like family member E,CD300e antigen
CD300LF	CD300LF	CD300 molecule like family member f	IREM1,NKIR,IGSF13,CD300f,CLM1; CD300 antigen like family member F,CD300 molecule-like family member f
CD320	CD320	CD320 molecule	CD320 antigen; 8D6 antigen,Transcobalamin receptor,soluble CD320,transcobalamin 2 receptor; 8D6,8D6A,TCblR,TCN2R,sCD320,TCII-R
CD33	CD33	CD33 molecule	SIGLEC3,SIGLEC-3,p67,FLJ00391,CD33rSiglec; CD33 antigen (gp67); sialic acid binding Ig-like lectin 3
CD34	CD34	CD34 molecule	Hematopoietic progenitor cell antigen CD34,CD34 sialomucin; CD34 antigen
CD36	CD36	CD36 molecule (CD36 blood group)	scavenger receptor class B member 3,Platelet glycoprotein 4,fatty acid translocase; CD36 antigen (collagen type I receptor, thrombospondin receptor),CD36 molecule (thrombospondin receptor); SCARB3,GPIV,FAT,GP4,GP3B,GPIIIB
CD37	CD37	CD37 molecule	CD37 antigen; TSPAN26
CD38	CD38	CD38 molecule	CD38 antigen (p45); cADPR1; ADP-ribosyl cyclase 1,NAD(+) nucleosidase
CD3D	CD3D	CD3 delta subunit of T-cell receptor complex	CD3DELTA,CD3-DELTA; T-cell surface glycoprotein CD3 delta chain; CD3d antigen, delta polypeptide (TiT3 complex),CD3d molecule, delta (CD3-TCR complex),CD3d molecule
CD3E	CD3E	CD3 epsilon subunit of T-cell receptor complex	CD3e antigen, epsilon polypeptide (TiT3 complex),CD3e molecule, epsilon (CD3-TCR complex),CD3e molecule; T-cell surface glycoprotein CD3 epsilon chain; CD3epsilon,CD3-epsilon
CD3G	CD3G	CD3 gamma subunit of T-cell receptor complex	CD3g antigen, gamma polypeptide (TiT3 complex),CD3g molecule, gamma (CD3-TCR complex),CD3g molecule; CD3-GAMMA,CD3GAMMA; T-cell surface glycoprotein CD3 gamma chain
CD4	CD4	CD4 molecule	CD4 antigen (p55),T-cell surface glycoprotein CD4; T4,Leu-3
CD40	CD40	CD40 molecule	p50,Bp50; tumor necrosis factor receptor superfamily, member 5,CD40 molecule, TNF receptor superfamily member 5
CD40LG	CD40LG	CD40 ligand	CD40 antigen ligand,tumor necrosis factor (ligand) superfamily member 5,T-B cell-activating molecule,TNF-related activation protein,hyper-IgM syndrome; tumor necrosis factor (ligand) superfamily, member 5 (hyper-IgM syndrome); CD40L,TRAP,gp39,hCD40L,CD154,CD40-L,HIGM1,T-BAM
CD44	CD44	CD44 molecule (IN blood group)	IN,MC56,Pgp1,PGP-1,CD44R,HCELL,CSPG8,Hermes-1,CDw44,HUTCH-1,HUTCH-I,ECM-III,H-CAM; CD44 antigen (homing function and Indian blood group system); hematopoietic cell E- and L-selectin ligand,chondroitin sulfate proteoglycan 8,phagocyte glycoprotein 1,In(Lu) related-p80,extracellular matrix receptor-III,homing cell adhesion molecule
CD46	CD46	CD46 molecule	antigen identified by monoclonal antibody TRA-2-10,membrane cofactor protein (CD46, trophoblast-lymphocyte cross-reactive antigen),CD46 antigen, complement regulatory protein,CD46 molecule, complement regulatory protein; TRA2.10,MGC26544,TLX; trophoblast-lymphocyte cross-reactive antigen
CD47	CD47	CD47 molecule	IAP,OA3; CD47 antigen (Rh-related antigen, integrin-associated signal transducer); antigen identified by monoclonal antibody 1D8,antigenic surface determinant protein OA3,integrin associated protein,Rh-related antigen,leukocyte surface antigen CD47,CD47 glycoprotein
CD48	CD48	CD48 molecule	CD48 antigen (B-cell membrane protein),CD48 molecule ; BLAST,mCD48,hCD48,SLAMF2
CD5	CD5	CD5 molecule	CD5 antigen (p56-62); T1
CD52	CD52	CD52 molecule	HE5,EDDM5; CD52 antigen (CAMPATH-1 antigen)
CD53	CD53	CD53 molecule	TSPAN25; CD53 antigen
CD55	CD55	CD55 molecule (Cromer blood group)	decay accelerating factor for complement (CD55, Cromer blood group system),CD55 molecule, decay accelerating factor for complement (Cromer blood group); CR,TC,CROM
CD58	CD58	CD58 molecule	CD58 antigen, (lymphocyte function-associated antigen 3)
CD59	CD59	CD59 molecule (CD59 blood group)	CD59 glycoprotein,membrane attack complex inhibition factor,membrane inhibitor of reactive lysis; 16.3A5,EJ16,EJ30,EL32,G344,p18-20; CD59 antigen p18-20 (antigen identified by monoclonal antibodies 16.3A5, EJ16, EJ30, EL32 and G344),CD59 antigen, complement regulatory protein,CD59 molecule, complement regulatory protein,CD59 molecule
CD5L	CD5L	CD5 molecule like	Spalpha; apoptosis inhibitor 6,CD5 antigen-like (scavenger receptor cysteine rich family),CD5 molecule-like
CD6	CD6	CD6 molecule	Tp120; CD6 antigen
CD63	CD63	CD63 molecule	AD1 antigen; ME491,TSPAN30,HOP-26,Pltgp40,AD1; CD63 antigen (melanoma 1 antigen)
CD68	CD68	CD68 molecule	CD68 antigen; scavenger receptor class D, member 1,CD68 antigen,macrophage antigen CD68,macrosialin; SCARD1,GP110,DKFZp686M18236,LAMP4
CD69	CD69	CD69 molecule	CLEC2C; CD69 antigen (p60, early T-cell activation antigen)
CD7	CD7	CD7 molecule	CD7 antigen (p41); p41 protein,T-cell antigen CD7,T-cell leukemia antigen; GP40,LEU-9,TP41,Tp40
CD70	CD70	CD70 molecule	CD27L,CD27-L; CD70 antigen,CD27 ligand; tumor necrosis factor (ligand) superfamily, member 7
CD72	CD72	CD72 molecule	CD72 antigen; LYB2,CD72b
CD74	CD74	CD74 molecule	HLA-DR-gamma,Ia-associated invariant chain,gamma chain of class II antigens,MHC HLA-DR gamma chain,class II MHC-associated invariant chain peptide; CD74 antigen (invariant polypeptide of major histocompatibility complex, class II antigen-associated),CD74 molecule, major histocompatibility complex, class II invariant chain; CLIP
CD79A	CD79A	CD79a molecule	B-cell antigen receptor complex-associated protein alpha chain; MB-1,Ig-alpha,MB1,IGAlpha; CD79A antigen (immunoglobulin-associated alpha),CD79a molecule, immunoglobulin-associated alpha
CD79B	CD79B	CD79b molecule	CD79B antigen (immunoglobulin-associated beta),CD79b molecule, immunoglobulin-associated beta; B-cell antigen receptor complex-associated protein beta chain; B29,Ig-beta,Igbeta
CD80	CD80	CD80 molecule	B7.1,B7-1; B-lymphocyte activation antigen B7; CD80 antigen (CD28 antigen ligand 1, B7-1 antigen),CD80 molecule
CD81	CD81	CD81 molecule	Tetraspanin-28; CD81 antigen (target of antiproliferative antibody 1); TAPA-1,TSPAN28,S5.7
CD82	CD82	CD82 molecule	suppression of tumorigenicity 6,R2 leukocyte antigen; R2,IA4,TSPAN27; kangai 1 (suppression of tumorigenicity 6, prostate; CD82 antigen (R2 leukocyte antigen, antigen detected by monoclonal and antibody IA4)),CD82 antigen
CD83	CD83	CD83 molecule	HB15,BL11; CD83 antigen (activated B lymphocytes, immunoglobulin superfamily),CD83 molecule
CD84	CD84	CD84 molecule	CD84 antigen (leukocyte antigen),CD84 molecule ; SLAMF5,hCD84,mCD84
CD86	CD86	CD86 molecule	B-lymphocyte antigen B7-2; CD86 antigen (CD28 antigen ligand 2, B7-2 antigen); B7.2,B7-2
CD8A	CD8A	CD8 subunit alpha	CD8 antigen, alpha polypeptide (p32),T-cell surface glycoprotein CD8 alpha chain,CD8a molecule; p32,CD8alpha
CD8B	CD8B | CD8B2	CD8 subunit beta | CD8B family member 2	Ly-3,LYT3,P37,CD8beta; T-cell surface glycoprotein CD8 beta chain,Ly-3 homolog (mouse); CD8 antigen, beta polypeptide 1 (p37),CD8b molecule | CD8 antigen, beta polypeptide 2, pseudogene (p37),CD8b molecule pseudogene,CD8b2 molecule
CD9	CD9	CD9 molecule	BA2,P24,TSPAN29,MRP-1; motility related protein-1,Tetraspanin-29; CD9 antigen (p24)
CD93	CD93	CD93 molecule	matrix-remodelling associated 4,complement component 1, q subcomponent, receptor 1,CD93 antigen; C1qRP,C1qR(P),dJ737E23.1,CDw93,ECSM3
CD96	CD96	CD96 molecule	TACTILE; CD96 antigen; T-cell surface protein tactile,T cell activation, increased late expression
CD99	CD99	CD99 molecule (Xg blood group)	antigen identified by monoclonal antibodies 12E7, F21 and O13,CD99 antigen,CD99 molecule
CD99L2	CD99L2	CD99 molecule like 2	MIC2 like 1,CD99 antigen-like 2,CD99 molecule-like 2; CD99B
CDA	CDA	cytidine deaminase	CDD
CDC14A	CDC14A	cell division cycle 14A	Cdc14A1,Cdc14A2,cdc14,DFNB105; CDC10 (cell division cycle 10, S. cerevisiae, homolog),CDC14 cell division cycle 14 homolog A (S. cerevisiae),deafness, autosomal recessive 32
CDC14B	CDC14B | CDC14C	cell division cycle 14B | cell division cycle 14C	CDC14 (cell division cycle 14, S. cerevisiae) homolog B,CDC14 cell division cycle 14 homolog B (S. cerevisiae); Cdc14B1,Cdc14B2,CDC14B3,hCDC14B | MGC26484,CDC14B2,CDC14Bretro,CDC14CP
CDC16	CDC16	cell division cycle 16	CDC16 (cell division cycle 16, S. cerevisiae, homolog),CDC16 cell division cycle 16 homolog (S. cerevisiae),cell division cycle 16 homolog (S. cerevisiae); APC6,ANAPC6,CUT9; anaphase-promoting complex, subunit 6
CDC20	CDC20	cell division cycle 20	p55CDC,CDC20A; fizzy homolog (drosophila); CDC20 (cell division cycle 20, S. cerevisiae, homolog),CDC20 cell division cycle 20 homolog (S. cerevisiae),cell division cycle 20 homolog (S. cerevisiae)
CDC20B	CDC20B	cell division cycle 20B	FLJ37927; CDC20 cell division cycle 20 homolog B (S. cerevisiae),cell division cycle 20 homolog B (S. cerevisiae)
CDC23	CDC23	cell division cycle 23	anaphase promoting complex subunit 8; APC8,ANAPC8,CUT23; CDC23 (cell division cycle 23, yeast, homolog),cell division cycle 23 homolog (S. cerevisiae)
CDC25A	CDC25A	cell division cycle 25A	CDC25 homolog A (S. pombe),M-phase inducer phosphatase 1
CDC25B	CDC25B	cell division cycle 25B	CDC25 homolog B (S. pombe),M-phase inducer phosphatase 2
CDC25C	CDC25C	cell division cycle 25C	PPP1R60; protein phosphatase 1, regulatory subunit 60,CDC25 homolog C (S. pombe),M-phase inducer phosphatase 3
CDC26	CDC26	cell division cycle 26	APC12,ANAPC12; CDC26 subunit of anaphase promoting complex,anaphase promoting complex subunit 12; C9orf17
CDC27	CDC27	cell division cycle 27	APC3,ANAPC3,NUC2; D0S1430E, D17S978E; anaphase promoting complex subunit 3
CDC34	CDC34	cell division cycle 34, ubiqiutin conjugating enzyme	ubiquitin conjugating enzyme E2 R1; E2-CDC34,UBE2R1,UBC3
CDC37	CDC37	cell division cycle 37, HSP90 cochaperone	CDC37 cell division cycle 37 homolog,Hsp90 co-chaperone Cdc37,CDC37 (cell division cycle 37, S. cerevisiae, homolog); P50CDC37; CDC37 (cell division cycle 37, S. cerevisiae, homolog),CDC37 cell division cycle 37 homolog (S. cerevisiae),cell division cycle 37 homolog (S. cerevisiae)
CDC37L1	CDC37L1	cell division cycle 37 like 1, HSP90 cochaperone	HARC,FLJ20639,CDC37B; CDC37 cell division cycle 37 homolog (S. cerevisiae)-like 1,cell division cycle 37 homolog (S. cerevisiae)-like 1,cell division cycle 37-like 1,cell division cycle 37 like 1
CDC40	CDC40	cell division cycle 40	PRP17,EHB3,PRPF17,FLJ10564; cell division cycle 40 homolog (yeast),cell division cycle 40 homolog (S. cerevisiae)
CDC42BPB	CDC42BPB	CDC42 binding protein kinase beta	CDC42-binding protein kinase beta (DMPK-like); MRCKB,KIAA1124
CDC42EP3	CDC42EP3	CDC42 effector protein 3	CDC42 effector protein (Rho GTPase binding) 3; binder of Rho GTPases 2; CEP3,UB1,BORG2
CDC5L	CDC5L	cell division cycle 5 like	CDC5 (cell division cycle 5, S. pombe, homolog)-like,CDC5 cell division cycle 5-like (S. pombe),cell division cycle 5-like; PCDC5RP,hCDC5,CEF1,CDC5
CDC6	CDC6	cell division cycle 6	CDC6 (cell division cycle 6, S. cerevisiae) homolog,CDC6 cell division cycle 6 homolog (S. cerevisiae),cell division cycle 6 homolog (S. cerevisiae)
CDC7	CDC7	cell division cycle 7	Hsk1,huCdc7,HsCdc7; CDC7 (cell division cycle 7, S. cerevisiae, homolog)-like 1,CDC7 cell division cycle 7 (S. cerevisiae),cell division cycle 7 (S. cerevisiae),cell division cycle 7 homolog (S. cerevisiae)
CDC73	CDC73	cell division cycle 73	Paf1/RNA polymerase II complex component; chromosome 1 open reading frame 28,hyperparathyroidism 2 (with jaw tumor),cell division cycle 73, Paf1/RNA polymerase II complex component, homolog (S. cerevisiae),hyperparathyroidism 1,Familial isolated hyperparathyroidism; parafibromin,FIHP
CDH1	CDH1	cadherin 1	cadherin 1, type 1, E-cadherin (epithelial); uvomorulin,CD324; E-Cadherin
CDH10	CDH10	cadherin 10	cadherin 10, type 2 (T2-cadherin)
CDH11	CDH11	cadherin 11	cadherin 11, type 2, OB-cadherin (osteoblast); OB-Cadherin; OB,CAD11
CDH12	CDH12	cadherin 12	cadherin 12, type 2 (N-cadherin 2); Br-cadherin,CDHB
CDH13	CDH13	cadherin 13	CDHH; T-cadherin,H-cadherin (heart)
CDH18	CDH18	cadherin 18	cadherin 18, type 2; CDH14,EY-CADHERIN
CDH19	CDH19	cadherin 19	cadherin 19, type 2; CDH7
CDH2	CDH2	cadherin 2	N-cadherin; cadherin 2, type 1, N-cadherin (neuronal); CDHN,CD325
CDH3	CDH3	cadherin 3	CDHP,PCAD; P-cadherin; cadherin 3, P-cadherin (placental),cadherin 3, type 1, P-cadherin (placental)
CDH5	CDH5	cadherin 5	VE-cadherin; cadherin 5, type 2, VE-cadherin (vascular epithelium),cadherin 5, type 2 (vascular endothelium); 7B4,CD144
CDH8	CDH8	cadherin 8	cadherin 8, type 2
CDH9	CDH9	cadherin 9	cadherin 9, type 2 (T1-cadherin)
CDIPT	CDIPT	CDP-diacylglycerol--inositol 3-phosphatidyltransferase	phosphatidylinositol synthase; PIS1,PIS; CDP-diacylglycerol--inositol 3-phosphatidyltransferase (phosphatidylinositol synthase)
CDK1	CDK1	cyclin dependent kinase 1	cell division cycle 2, G1 to S and G2 to M; CDC28A
CDK10	CDK10	cyclin dependent kinase 10	cyclin-dependent kinase (CDC2-like) 10; PISSLRE
CDK11A	CDK11A | CDK11B	cyclin dependent kinase 11A | cyclin dependent kinase 11B	PITSLRE,CDK11-p110,CDK11-p58,CDK11-p46,p58GTA; cell division cycle 2-like 2,cell division cycle 2-like 2 (PITSLRE proteins) | CDK11-p110,CDK11-p58,CDK11-p46; cell division cycle 2-like 1 (PITSLRE proteins)
CDK11B	CDK11A | CDK11B	cyclin dependent kinase 11A | cyclin dependent kinase 11B	PITSLRE,CDK11-p110,CDK11-p58,CDK11-p46,p58GTA; cell division cycle 2-like 2,cell division cycle 2-like 2 (PITSLRE proteins) | CDK11-p110,CDK11-p58,CDK11-p46; cell division cycle 2-like 1 (PITSLRE proteins)
CDK12	CDK12	cyclin dependent kinase 12	CDC2 related protein kinase 7; Cdc2-related kinase, arginine/serine-rich; CRK7,CRKR,KIAA0904
CDK13	CDK13	cyclin dependent kinase 13	cholinesterase-related cell division controller; CHED,CDC2L,KIAA1791; cell division cycle 2-like 5 (cholinesterase-related cell division controller)
CDK16	CDK16	cyclin dependent kinase 16	serine/threonine-protein kinase; PCTAIRE,PCTAIRE1,PCTGAIRE,FLJ16665; PCTAIRE protein kinase 1
CDK17	CDK17	cyclin dependent kinase 17	PCTAIRE protein kinase 2; PCTAIRE2
CDK19	CDK19	cyclin dependent kinase 19	cyclin-dependent kinase (CDC2-like) 11,cell division cycle 2-like 6 (CDK8-like); KIAA1028,bA346C16.3
CDK2	CDK2	cyclin dependent kinase 2
CDK4	CDK4	cyclin dependent kinase 4	PSK-J3
CDK5	CDK5	cyclin dependent kinase 5	PSSALRE
CDK5RAP2	CDK5RAP2	CDK5 regulatory subunit associated protein 2	C48,FLJ10867,CEP215; centrosomin; microcephaly, primary autosomal recessive 3
CDK5RAP3	CDK5RAP3	CDK5 regulatory subunit associated protein 3	MST016,FLJ13660,C53,IC53,HSF-27,OK/SW-cl.114,LZAP; ischemic heart CDK5 activator-binding protein C53,LXXLL/leucine-zipper-containing ARFbinding protein
CDK6	CDK6	cyclin dependent kinase 6	PLSTIRE
CDK7	CDK7	cyclin dependent kinase 7	cyclin-dependent kinase 7 (homolog of Xenopus MO15 cdk-activating kinase),cyclin-dependent kinase 7 (MO15 homolog, Xenopus laevis, cdk-activating kinase); CAK1,CDKN7,MO15,STK1,CAK
CDK8	CDK8	cyclin dependent kinase 8	K35; cyclin-dependent kinase 8
CDK9	CDK9	cyclin dependent kinase 9	PITALRE,C-2k,TAK; cyclin-dependent kinase 9 (CDC2-related kinase)
CDKN1A	CDKN1A	cyclin dependent kinase inhibitor 1A	P21,CIP1,WAF1,SDI1,CAP20,p21CIP1,p21Cip1/Waf1,p21; Cdk-interacting protein 1; cyclin-dependent kinase inhibitor 1A (p21, Cip1)
CDKN1B	CDKN1B	cyclin dependent kinase inhibitor 1B	KIP1,P27KIP1; cyclin-dependent kinase inhibitor 1B (p27, Kip1)
CDKN1C	CDKN1C	cyclin dependent kinase inhibitor 1C	P57,KIP2; Beckwith-Wiedemann syndrome,cyclin-dependent kinase inhibitor 1C (p57, Kip2)
CDKN2A	CDKN2A	cyclin dependent kinase inhibitor 2A	CDKN2A/ARF Intron 2 lncRNA,multiple tumour suppressor 1,cyclin-dependent kinase 4 inhibitor A,p19 alternate open reading frame,p14 alternate open reading frame,inhibitor of cdk4 A; cyclin-dependent kinase inhibitor 2A (melanoma, p16, inhibits CDK4); CDK4I,p16,INK4a,MTS1,CMM2,ARF,p19,p14,INK4,p16INK4a,p19Arf,p14ARF,P16-INK4A,CAI2
CDKN2B	CDKN2B	cyclin dependent kinase inhibitor 2B	cyclin-dependent kinase inhibitor 2B (p15, inhibits CDK4); P15,MTS2,INK4B,TP15,CDK4I,p15INK4b
CDKN2C	CDKN2C	cyclin dependent kinase inhibitor 2C	INK4C,p18; cyclin-dependent kinase inhibitor 2C (p18, inhibits CDK4)
CDKN2D	CDKN2D	cyclin dependent kinase inhibitor 2D	cyclin-dependent kinase inhibitor 2D (p19, inhibits CDK4); INK4D,p19
CDKN3	CDKN3	cyclin dependent kinase inhibitor 3	KAP,CDI1; kinase associated phosphatase,cyclin-dependent kinase inhibitor,CDK2-associated dual specificity phosphatase
CDON	CDON	cell adhesion associated, oncogene regulated	Cdon homolog (mouse); cell adhesion molecule-related/down-regulated by oncogenes; ORCAM,CDO,CDON1,Ihog
CDS2	CDS2	CDP-diacylglycerol synthase 2	phosphatidate cytidylyltransferase 2
CDT1	CDT1	chromatin licensing and DNA replication factor 1	DUP,RIS2
CDX2	CDX2	caudal type homeobox 2	caudal type homeo box transcription factor 2
CEACAM1	CEACAM1	CEA cell adhesion molecule 1	carcinoembryonic antigen-related cell adhesion molecule 1 (biliary glycoprotein),carcinoembryonic antigen related cell adhesion molecule 1; BGP1,CD66a
CEACAM6	CEACAM6	CEA cell adhesion molecule 6	CD66c,NCA-50/90; carcinoembryonic antigen-related cell adhesion molecule 6 (non-specific cross reacting antigen),carcinoembryonic antigen related cell adhesion molecule 6
CEACAM8	CEACAM8	CEA cell adhesion molecule 8	carcinoembryonic antigen-related cell adhesion molecule 8,carcinoembryonic antigen related cell adhesion molecule 8; CD66b
CEBPA	CEBPA	CCAAT enhancer binding protein alpha	C/EBP-alpha; CCAAT/enhancer binding protein (C/EBP), alpha,CCAAT/enhancer binding protein alpha
CEBPB	CEBPB	CCAAT enhancer binding protein beta	CCAAT/enhancer binding protein (C/EBP), beta,CCAAT/enhancer binding protein beta; liver-enriched transcriptional activator protein,nuclear factor of interleukin 6,interleukin 6-dependent DNA-binding protein; LAP,CRP2,NFIL6,IL6DBP,C/EBP-beta
CEBPD	CEBPD	CCAAT enhancer binding protein delta	CCAAT/enhancer binding protein (C/EBP), delta,CCAAT/enhancer binding protein delta; CRP3,CELF,C/EBP-delta,NF-IL6-beta
CEBPE	CEBPE	CCAAT enhancer binding protein epsilon	CRP1; CCAAT/enhancer binding protein (C/EBP), epsilon,CCAAT/enhancer binding protein epsilon
CEBPG	CEBPG	CCAAT enhancer binding protein gamma	GPE1BP,IG/EBP-1; CCAAT/enhancer binding protein (C/EBP), gamma,CCAAT/enhancer binding protein gamma
CEBPZ	CEBPZ	CCAAT enhancer binding protein zeta	CBF2,CTF2,HSP-CBF; CCAAT/enhancer binding protein (C/EBP), zeta,CCAAT/enhancer binding proteincebp* family zeta,CCAAT/enhancer binding protein zeta; CCAAT-binding transcription factor 2
CELSR1	CELSR1	cadherin EGF LAG seven-pass G-type receptor 1	flamingo homolog 2 (Drosophila),adhesion G protein-coupled receptor C1; ME2,HFMI2,FMI2,CDHF9,ADGRC1; cadherin, EGF LAG seven-pass G-type receptor 1, flamingo (Drosophila) homolog,cadherin, EGF LAG seven-pass G-type receptor 1
CELSR2	CELSR2	cadherin EGF LAG seven-pass G-type receptor 2	cadherin, EGF LAG seven-pass G-type receptor 2, flamingo (Drosophila) homolog,cadherin, EGF LAG seven-pass G-type receptor 2; adhesion G protein-coupled receptor C2,multiple EGF like domains 3; KIAA0279,MEGF3,Flamingo1,CDHF10,ADGRC2
CEMIP2	CEMIP2	cell migration inducing hyaluronidase 2	transmembrane protein 2
CENPC	CENPC	centromere protein C	CENP-C,hcp-4,MIF2; centromere protein C 1
CENPE	CENPE	centromere protein E	protein phosphatase 1, regulatory subunit 61; KIF10,PPP1R61; centromere protein E (312kD),centromere protein E, 312kDa
CENPF	CENPF	centromere protein F	centromere protein F, 350/400kDa (mitosin),centromere protein F, 350/400kDa; mitosin; hcp-1
CENPH	CENPH	centromere protein H
CENPK	CENPK	centromere protein K	FKSG14,SOLT,CENP-K
CENPM	CENPM	centromere protein M	Pane1,CENP-M,MGC861; chromosome 22 open reading frame 18
CENPN	CENPN	centromere protein N	chromosome 16 open reading frame 60; FLJ13607,FLJ22660,BM039
CENPP	CENPP	centromere protein P	RP11-19J3.3,CENP-P
CENPT	CENPT	centromere protein T	chromosome 16 open reading frame 56; FLJ13111,CENP-T
CENPU	CENPU	centromere protein U	CENP-U,KLIP1,CENP-50,PBIP1; MLF1 interacting protein; polo-box-interacting protein 1
CENPW	CENPW	centromere protein W	chromosome 6 open reading frame 173; cancer-upregulated gene 2; CUG2
CENPX	CENPX	centromere protein X	stimulated by retinoic acid 13 homolog (mouse),stimulated by retinoic acid 13,FANCM associated histone fold protein 2; MGC14480,FAAP10,CENP-X
CEP135	CEP135	centrosomal protein 135	KIAA0635,centrosomal protein 4,centrosomal protein 135kDa; FLJ13621
CEP164	CEP164	centrosomal protein 164	centrosomal protein 164kDa; KIAA1052,NPHP15
CEP192	CEP192	centrosomal protein 192	protein phosphatase 1, regulatory subunit 62; centrosomal protein 192kDa; KIAA1569,FLJ10352,PPP1R62
CEP290	CEP290	centrosomal protein 290	Joubert syndrome 5,nephrocystin-6,cancer/testis antigen 87,POC3 centriolar protein homolog (Chlamydomonas),Meckel syndrome, type 4,Bardet-Biedl syndrome 14; KIAA0373,FLJ13615,3H11Ag,rd16,NPHP6,JBTS5,SLSN6,LCA10,MKS4,BBS14,CT87,POC3; centrosomal protein 290kDa
CEP55	CEP55	centrosomal protein 55	FLJ10540,CT111; chromosome 10 open reading frame 3,centrosomal protein 55kDa; cancer/testis antigen 111
CEP57	CEP57	centrosomal protein 57	centrosomal protein 57kDa; Translokin,TSP57,KIAA0092
CEP63	CEP63	centrosomal protein 63	centrosomal protein 63kDa; FLJ13386
CEP70	CEP70	centrosomal protein 70	BITE,FLJ13036; centrosomal protein 70kDa
CEP78	CEP78	centrosomal protein 78	chromosome 9 open reading frame 81,centrosomal protein 78kDa; FLJ12643
CEPT1	CEPT1	choline/ethanolamine phosphotransferase 1
CER1	CER1	cerberus 1, DAN family BMP antagonist	cerberus 1 (Xenopus laevis) homolog (cysteine knot superfamily),cerberus 1, cysteine knot superfamily, homolog (Xenopus laevis); DAND4
CERS2	CERS2	ceramide synthase 2	SP260,FLJ10243; longevity assurance (LAG1, S. cerevisiae) homolog 2,LAG1 longevity assurance homolog 2 (S. cerevisiae),LAG1 homolog, ceramide synthase 2
CERS4	CERS4	ceramide synthase 4	LAG1 longevity assurance homolog 4 (S. cerevisiae),LAG1 homolog, ceramide synthase 4; FLJ12089,Trh1
CERS5	CERS5	ceramide synthase 5	Trh4,MGC45411,FLJ25304; LAG1 longevity assurance homolog 5 (S. cerevisiae),LAG1 homolog, ceramide synthase 5
CERS6	CERS6	ceramide synthase 6	LAG1 longevity assurance homolog 6 (S. cerevisiae),LAG1 homolog, ceramide synthase 6
CERT1	CERT1	ceramide transporter 1	ceramide transporter,StAR-related lipid transfer (START) domain containing 11; GPBP,STARD11,CERT; collagen, type IV, alpha 3 (Goodpasture antigen) binding protein,collagen type IV alpha 3 binding protein
CES3	CES3	carboxylesterase 3	esterase 31,brain carboxylesterase BR3; carboxylesterase 3 (brain); FLJ21736,ES31
CETN2	CETN2	centrin 2	CEN2; centrin, EF-hand protein, 2
CETP	CETP	cholesteryl ester transfer protein	BPIFF; BPI fold containing family F; cholesteryl ester transfer protein, plasma
CFB	CFB	complement factor B	properdin factor B,properdin B; B-factor, properdin; H2-Bf
CFD	CFD	complement factor D	adipsin; ADN; D component of complement (adipsin),properdin factor D,complement factor D (adipsin)
CFH	CFH	complement factor H	beta-1H,H factor 2 (complement),age-related maculopathy susceptibility 1; H factor 1 (complement); HUS,FHL1,ARMS1,ARMD4
CFI	CFI	complement factor I	Konglutinogen-activating factor,C3b-inactivator; I factor (complement); FI,C3b-INA,KAF
CFL2	CFL2	cofilin 2	cofilin 2 (muscle); NEM7; nemaline myopathy type 7
CFLAR	CFLAR	CASP8 and FADD like apoptosis regulator	CASP8 and FADD-like apoptosis regulator; CASH,Casper,CLARP,FLAME,FLIP,I-FLICE,MRIT,c-FLIP,cFLIP
CFP	CFP	complement factor properdin	properdin P factor, complement
CGAS	CGAS	cyclic GMP-AMP synthase	h-cGAS,D4; DANGER family member 4; chromosome 6 open reading frame 150,Mab-21 domain containing 1
CH25H	CH25H	cholesterol 25-hydroxylase
CHAD	CHAD	chondroadherin	SLRR4A; chondroadherin proteoglycan
CHAT	CHAT	choline O-acetyltransferase	choline acetyltransferase
CHCHD10	CHCHD10	coiled-coil-helix-coiled-coil-helix domain containing 10	N27C7-4,MIX17A; MIX17 homolog A; chromosome 22 open reading frame 16
CHCHD3	CHCHD3	coiled-coil-helix-coiled-coil-helix domain containing 3	FLJ20420,MINOS3,PPP1R22,Mic19,MICOS19; mitochondrial inner membrane organizing system 3,protein phosphatase 1, regulatory subunit 22,mitochondrial contact site and cristae organizing system subunit 19
CHCHD6	CHCHD6	coiled-coil-helix-coiled-coil-helix domain containing 6	MGC13016,PPP1R23,CHCM1,Mic25,MICOS25; protein phosphatase 1, regulatory subunit 23,coiled-coil-helix cristae morphology 1,mitochondrial contact site and cristae organizing system subunit 25
CHD3	CHD3	chromodomain helicase DNA binding protein 3	Mi-2a,ZFH,Mi2-ALPHA
CHD4	CHD4	chromodomain helicase DNA binding protein 4	Mi-2b,Mi2-BETA
CHD6	CHD6	chromodomain helicase DNA binding protein 6	KIAA1335,FLJ22369,dJ620E11.1,CHD5,RIGB
CHD9	CHD9	chromodomain helicase DNA binding protein 9	FLJ12178,KIAA0308,BC022889
CHEK1	CHEK1	checkpoint kinase 1	CHK1; CHK1 (checkpoint, S.pombe) homolog,CHK1 checkpoint homolog (S. pombe)
CHEK2	CHEK2	checkpoint kinase 2	CHK2 (checkpoint, S.pombe) homolog,CHK2 checkpoint homolog (S. pombe); CDS1,CHK2,HuCds1,PP1425,bA444G7
CHGA	CHGA	chromogranin A	vasostatin,pancreastatin,parastatin,parathyroid secretory protein 1; PHE5,PHES
CHI3L1	CHI3L1	chitinase 3 like 1	GP39,YKL40,YK-40; chitinase 3-like 1 (cartilage glycoprotein-39); cartilage glycoprotein-39
CHID1	CHID1	chitinase domain containing 1	MGC3234,FLJ42707,SI-CLP; stabilin-1 interacting chitinase-like protein
CHIT1	CHIT1	chitinase 1	chitinase 1 (chitotriosidase); chitotriosidase; CHIT,CHI3
CHKA	CHKA	choline kinase alpha	choline kinase; CKI
CHL1	CHL1	cell adhesion molecule L1 like	cell adhesion molecule with homology to L1CAM (close homologue of L1),cell adhesion molecule with homology to L1CAM (close homolog of L1),cell adhesion molecule L1-like; neural cell adhesion molecule,close homolog of L1; CALL,L1CAM2,FLJ44930,MGC132578
CHMP1A	CHMP1A	charged multivesicular body protein 1A	VPS46 homolog A (S. cerevisiae); procollagen (type III) N-endopeptidase,chromatin modifying protein 1A; KIAA0047,CHMP1,Vps46A
CHMP1B	CHMP1B	charged multivesicular body protein 1B	chromatin modifying protein 1B; VPS46 homolog B (S. cerevisiae); CHMP1.5,C18orf2,Vps46B
CHMP2A	CHMP2A	charged multivesicular body protein 2A	putative breast adenocarcinoma marker (32kD),VPS2 homolog A (S. cerevisiae); chromatin modifying protein 2A; BC-2,CHMP2,VPS2,VPS2A
CHMP2B	CHMP2B	charged multivesicular body protein 2B	VPS2 homolog B (S. cerevisiae); chromatin modifying protein 2B; DKFZP564O123,CHMP2.5,VPS2B
CHMP3	CHMP3 | RNF103-CHMP3	charged multivesicular body protein 3 | RNF103-CHMP3 readthrough	NEDF,CGI-149; neuroendocrine differentiation factor; vacuolar protein sorting 24 (yeast),vacuolar protein sorting 24 homolog (S. cerevisiae) | RNF103-VPS24 readthrough
CHMP4A	CHMP4A	charged multivesicular body protein 4A	chromosome 14 open reading frame 123,chromatin modifying protein 4A; HSPC134,VPS32A,hSnf7-1,Snf7-1
CHMP4B	CHMP4B	charged multivesicular body protein 4B	dJ553F4.4,Shax1,SNF7-2,VPS32B; chromosome 20 open reading frame 178,chromatin modifying protein 4B
CHMP5	CHMP5	charged multivesicular body protein 5	HSPC177,CGI-34,Vps60; chromosome 9 open reading frame 83,chromatin modifying protein 5
CHMP6	CHMP6	charged multivesicular body protein 6	FLJ11749,VPS20; chromatin modifying protein 6
CHMP7	CHMP7	charged multivesicular body protein 7	MGC29816; CHMP family, member 7
CHORDC1	CHORDC1 | CHORDC1P4	cysteine and histidine rich domain containing 1 | CHORDC1 pseudogene 4	CHP1,CHP-1; morgana; cysteine and histidine-rich domain (CHORD)-containing, zinc-binding protein 1 |
CHPT1	CHPT1	choline phosphotransferase 1	phosphatidylcholine synthesizing enzyme; CPT1
CHRM1	CHRM1	cholinergic receptor muscarinic 1	acetylcholine receptor, muscarinic 1
CHRM2	CHRM2	cholinergic receptor muscarinic 2	acetylcholine receptor, muscarinic 2
CHRM3	CHRM3	cholinergic receptor muscarinic 3	acetylcholine receptor, muscarinic 3; m3AChR
CHRM5	CHRM5	cholinergic receptor muscarinic 5	acetylcholine receptor, muscarinic 5
CHRNA4	CHRNA4	cholinergic receptor nicotinic alpha 4 subunit	BFNC; acetylcholine receptor, nicotinic, alpha 4 (neuronal); cholinergic receptor, nicotinic, alpha polypeptide 4,cholinergic receptor, nicotinic, alpha 4 (neuronal),cholinergic receptor, nicotinic alpha 4
CHRNA7	CHRFAM7A | CHRNA7	CHRNA7 (exons 5-10) and FAM7A (exons A-E) fusion | cholinergic receptor nicotinic alpha 7 subunit	CHRNA7 (cholinergic receptor, nicotinic, alpha 7, exons 5-10) and FAM7A (family with sequence similarity 7A, exons A-E) fusion; D-10,CHRNA7-DR1 | cholinergic receptor, nicotinic, alpha polypeptide 7,cholinergic receptor, nicotinic, alpha 7 (neuronal),cholinergic receptor, nicotinic alpha 7; acetylcholine receptor, nicotinic, alpha 7 (neuronal)
CHST11	CHST11	carbohydrate sulfotransferase 11	chondroitin 4-sulfotransferase 1; carbohydrate (chondroitin 4) sulfotransferase 11; C4ST1,C4St-1,C4ST,HSA269537
CHST9	CHST9	carbohydrate sulfotransferase 9	carbohydrate (N-acetylgalactosamine 4-0) sulfotransferase 9; GALNAC4ST-2,GALNAC-4-ST2
CHTF8	CHTF8 | DERPC	chromosome transmission fidelity factor 8 | DERPC proline and glycine rich nuclear protein	FLJ20400,CTF8; CTF8, chromosome transmission fidelity factor 8 homolog (S. cerevisiae) | decreased expression in renal and prostate cancer
CHUK	CHUK	component of inhibitor of nuclear factor kappa B kinase complex	IKK1,IKK-alpha,IkBKA,NFKBIKA,IKKA; inhibitor of nuclear factor kappa-B kinase subunit alpha,I-kappa-B kinase; conserved helix-loop-helix ubiquitous kinase
CIB1	CIB1	calcium and integrin binding 1	SIP2-28,CIB,KIP; calmyrin
CIB2	CIB2	calcium and integrin binding family member 2	KIP2; deafness, autosomal recessive 48,Usher syndrome 1J (autosomal recessive); kinase interacting protein 2
CIC	CIC	capicua transcriptional repressor	KIAA0306; capicua (Drosophila) homolog,capicua homolog (Drosophila)
CIDEA	CIDEA	cell death inducing DFFA like effector a	cell death-inducing DFFA-like effector a; CIDE-A
CIITA	CIITA	class II major histocompatibility complex transactivator	C2TA,NLRA; NLR family, acid domain containing,nucleotide-binding oligomerization domain, leucine rich repeat and acid domain containing; MHC class II transactivator,class II, major histocompatibility complex, transactivator
CIR1	CIR1	corepressor interacting with RBPJ, CIR1	recepin,CBF1 interacting corepressor; corepressor interacting with RBPJ, 1,CBF1 (RBPJ) interacting corepressor 1; CIR
CISH	CISH	cytokine inducible SH2 containing protein	CIS,G18,CIS-1,SOCS; cytokine inducible SH2-containing protein
CITED2	CITED2	Cbp/p300 interacting transactivator with Glu/Asp rich carboxy-terminal domain 2	Cbp/p300-interacting transactivator, with Glu/Asp rich carboxy-terminal domain, 2; MRG1
CKAP4	CKAP4	cytoskeleton associated protein 4	P63,CLIMP-63,CLIMP63,ERGIC-63; cytoskeleton-associated protein 4
CKAP5	CKAP5	cytoskeleton associated protein 5	ch-TOG,KIAA0097,TOG,TOGp
CKB	CKB	creatine kinase B	creatine kinase brain-type; creatine kinase, brain
CKLF	CKLF | CKLF-CMTM1	chemokine like factor | CKLF-CMTM1 readthrough	chemokine-like factor 1; UCK-1,CKLF3,CKLF4,HSPC224,C32 |
CKS1B	CKS1B	CDC28 protein kinase regulatory subunit 1B	ckshs1,CKS1; CDC28 protein kinase 1B
CLASP1	CLASP1	cytoplasmic linker associated protein 1	KIAA0622,MAST1; multiple asters 1,CLIP-associating protein 1
CLASP2	CLASP2	cytoplasmic linker associated protein 2	KIAA0627
CLCF1	CLCF1	cardiotrophin like cytokine factor 1	CRLF1 associated cytokine-like factor 1; NNT1,BSF3,CLC,NR6,CISS2,BSF-3,NNT-1; B-cell stimulating factor 3,cold-induced sweating syndrome 2,novel neurotrophin-1
CLDN1	CLDN1	claudin 1	senescence-associated epithelial membrane protein 1; SEMP1,ILVASC
CLDN3	CLDN3	claudin 3	Clostridium perfringens enterotoxin receptor 2,ventral prostate.1-like protein,claudin-3,CPE-receptor 2; RVP1,CPE-R2,HRVP1
CLDN4	CLDN4	claudin 4	CPE-R,WBSCR8,hCPE-R; Clostridium perfringens enterotoxin receptor 1,Williams-Beuren syndrome chromosomal region 8 protein
CLDN5	CLDN5	claudin 5	transmembrane protein deleted in velocardiofacial syndrome; CPETRL1,BEC1
CLDN7	CLDN7	claudin 7	Hs.84359
CLEC10A	CLEC10A	C-type lectin domain containing 10A	macrophage lectin 2 (calcium dependent); HML2,HML,CD301; C-type (calcium dependent, carbohydrate-recognition domain) lectin, superfamily member 14 (macrophage-derived),C-type lectin domain family 10, member A,C-type lectin domain family 10 member A
CLEC11A	CLEC11A	C-type lectin domain containing 11A	P47,LSLCL,CLECSF3; stem cell growth factor; lymphocyte secreted C-type lectin,C-type lectin domain family 11, member A,C-type lectin domain family 11 member A
CLEC12A	CLEC12A	C-type lectin domain family 12 member A	CLL-1,MICL,CD371,DCAL-2; C-type lectin domain family 12, member A; dendritic cell-associated lectin 2,myeloid inhibitory C-type lectin-like receptor
CLEC14A	CLEC14A	C-type lectin domain containing 14A	chromosome 14 open reading frame 27,C-type lectin domain family 14, member A,C-type lectin domain family 14 member A
CLEC1A	CLEC1A	C-type lectin domain family 1 member A	CLEC1,CLEC-1,MGC34328; C-type lectin domain family 1, member A
CLEC1B	CLEC1B	C-type lectin domain family 1 member B	CLEC2,CLEC-2; C-type lectin domain family 1, member B
CLEC2B	CLEC2B	C-type lectin domain family 2 member B	C-type (calcium dependent, carbohydrate-recognition domain) lectin, superfamily member 2 (activation-induced),C-type lectin domain family 2, member B; AICL,HP10085
CLEC2D	CLEC2D	C-type lectin domain family 2 member D	C-type lectin related f,lectin-like transcript 1; LLT1,CLAX,OCIL; C-type lectin superfamily 2, member D,C-type lectin domain family 2, member D
CLEC3A	CLEC3A	C-type lectin domain family 3 member A	C-type (calcium dependent, carbohydrate-recognition domain) lectin, superfamily member 1 (cartilage-derived),C-type lectin domain family 3, member A
CLEC4A	CLEC4A	C-type lectin domain family 4 member A	C-type (calcium dependent, carbohydrate-recognition domain) lectin, superfamily member 6,C-type lectin domain family 4, member A; DCIR,DDB27,CD367,hDCIR
CLEC4C	CLEC4C	C-type lectin domain family 4 member C	HECL,DLEC,BDCA2,CD303; C-type (calcium dependent, carbohydrate-recognition domain) lectin, superfamily member 7,C-type lectin domain family 4, member C
CLEC4D	CLEC4D	C-type lectin domain family 4 member D	Dectin 3; C-type (calcium dependent, carbohydrate-recognition domain) lectin, superfamily member 8,C-type lectin domain family 4, member D; Mpcl,CD368,MCL,Dectin-3
CLEC4E	CLEC4E	C-type lectin domain family 4 member E	Macrophage-inducible C-type lectin; MINCLE; C-type (calcium dependent, carbohydrate-recognition domain) lectin, superfamily member 9,C-type lectin domain family 4, member E
CLEC5A	CLEC5A	C-type lectin domain containing 5A	MDL-1; C-type (calcium dependent, carbohydrate-recognition domain) lectin, superfamily member 5,C-type lectin domain family 5, member A,C-type lectin domain family 5 member A
CLEC6A	CLEC6A	C-type lectin domain containing 6A	C-type (calcium dependent, carbohydrate-recognition domain) lectin, superfamily member 10,C-type lectin domain family 6, member A,C-type lectin domain family 6 member A; dectin-2,hDECTIN-2
CLEC7A	CLEC7A	C-type lectin domain containing 7A	DECTIN-1,hDectin-1,CD369,SCARE2; C-type (calcium dependent, carbohydrate-recognition domain) lectin, superfamily member 12,C-type lectin domain family 7, member A,C-type lectin domain family 7 member A
CLEC9A	CLEC9A	C-type lectin domain containing 9A	C-type lectin domain family 9, member A,C-type lectin domain family 9 member A; UNQ9341,HEEE9341,CD370,DNGR-1
CLECL1P	CLECL1P	C-type lectin like 1, pseudogene	DCAL1; dendritic cell associated lectin 1; C-type lectin-like 1,C-type lectin like 1
CLIC4	CLIC4	chloride intracellular channel 4	DKFZP566G223,CLIC4L,P64H1,H1,huH1,p64H1
CLIP1	CLIP1	CAP-Gly domain containing linker protein 1	restin (Reed-Steinberg cell-expressed intermediate filament-associated protein),CAP-GLY domain containing linker protein 1; restin; CYLN1,CLIP170,CLIP,CLIP-170
CLMN	CLMN	calmin	calmin (calponin-like, transmembrane); FLJ12383,KIAA1188,KIAA0500
CLMP	CLMP	CXADR like membrane protein	adipocyte-specific adhesion molecule,coxsackie- and adenovirus receptor-like membrane protein,adipocyte adhesion molecule; ASAM,FLJ22415,ACAM
CLN3	CLN3 | CLN3_iso_1	CLN3 lysosomal/endosomal transmembrane protein, battenin |	JNCL,BTN1; Batten, Spielmeyer-Vogt disease,ceroid-lipofuscinosis, neuronal 3,CLN3, battenin; juvenile neuronal ceroid lipofuscinosis |
CLN5	CLN5	CLN5 intracellular trafficking protein	ceroid-lipofuscinosis, neuronal 5,CLN5, intracellular trafficking protein
CLOCK	CLOCK	clock circadian regulator	KIAA0334,KAT13D,bHLHe8; Circadian locomoter output cycles protein kaput; clock (mouse) homolog,clock homolog (mouse)
CLSTN1	CLSTN1	calsyntenin 1	cadherin-related family member 12; CSTN1,KIAA0911,CDHR12
CLSTN2	CLSTN2	calsyntenin 2	CSTN2,CS2,FLJ39113,CDHR13; cadherin-related family member 13
CLTA	CLTA	clathrin light chain A	Lca; clathrin, light polypeptide (Lca),clathrin, light chain A
CLTB	CLTB	clathrin light chain B	Lcb; clathrin, light polypeptide (Lcb),clathrin, light chain B
CLTC	CLTC	clathrin heavy chain	clathrin, heavy polypeptide (Hc),clathrin, heavy chain,clathrin, heavy polypeptide-like 2,clathrin, heavy chain (Hc); Hc
CLTCL1	CLTCL1	clathrin heavy chain like 1	clathrin, heavy polypeptide-like 1,clathrin, heavy chain-like 1; CLTD,CLH22,CHC22
CLU	CLU	clusterin	complement lysis inhibitor,sulfated glycoprotein 2,testosterone-repressed prostate message 2,apolipoprotein J; SGP-2,SP-40,TRPM-2,KUB1,CLU1,CLU2; clusterin (complement lysis inhibitor, SP-40,40, sulfated glycoprotein 2, testosterone-repressed prostate message 2, apolipoprotein J)
CMA1	CMA1	chymase 1	chymase 1, mast cell
CMC1	CMC1	C-X9-C motif containing 1	MGC61571; chromosome 3 open reading frame 68,COX assembly mitochondrial protein 1 homolog (S. cerevisiae),C-x(9)-C motif containing 1
CMIP	CMIP	c-Maf inducing protein
CMKLR1	CMKLR1	chemerin chemokine-like receptor 1	chemokine-like receptor 1; resolvin E1 receptor,chemerin receptor; RVER1,ERV1,ChemR23
CMTM4	CMTM4	CKLF like MARVEL transmembrane domain containing 4	chemokine-like factor super family 4,chemokine-like factor superfamily 4,CKLF-like MARVEL transmembrane domain containing 4
CMTM6	CMTM6	CKLF like MARVEL transmembrane domain containing 6	FLJ20396; chemokine-like factor super family 6,chemokine-like factor superfamily 6,CKLF-like MARVEL transmembrane domain containing 6
CNGA2	CNGA2	cyclic nucleotide gated channel subunit alpha 2	CNG2,OCNC1,OCNCa,OCNCALPHA,OCNCalpha,FLJ46312; cyclic nucleotide gated channel alpha 2
CNIH4	CNIH4	cornichon family AMPA receptor auxiliary protein 4	cornichon homolog 4 (Drosophila); HSPC163
CNKSR2	CNKSR2	connector enhancer of kinase suppressor of Ras 2	KIAA0902,CNK2,KSR2
CNN2	CNN2	calponin 2
CNOT2	CNOT2	CCR4-NOT transcription complex subunit 2	CCR4-NOT transcription complex, subunit 2; CC chemokine receptor 4-negative regulator of transcription 2; CDC36,NOT2H
CNOT6L	CNOT6L	CCR4-NOT transcription complex subunit 6 like	DKFZp434K098,Ccr4b; CCR4-NOT transcription complex, subunit 6-like
CNP	CNP	2',3'-cyclic nucleotide 3' phosphodiesterase
CNPY3	CNPY3	canopy FGF signaling regulator 3	trinucleotide repeat containing 5,canopy 3 homolog (zebrafish); CAG4A
CNR1	CNR1	cannabinoid receptor 1	CB1K5,CB-R,CB1,CANN6,CB1A; cannabinoid receptor 1 (brain)
CNR2	CNR2	cannabinoid receptor 2	CB2; cannabinoid receptor 2 (macrophage)
CNST	CNST	consortin, connexin sorting protein	chromosome 1 open reading frame 71; FLJ32001,PPP1R64; protein phosphatase 1, regulatory subunit 64
CNTFR	CNTFR	ciliary neurotrophic factor receptor
CNTN1	CNTN1	contactin 1	glycoprotein gP135; F3,GP135
CNTN2	CNTN2	contactin 2	TAG-1,TAX1; contactin 2 (axonal)
CNTN4	CNTN4	contactin 4	BIG-2
CNTN5	CNTN5	contactin 5	NB-2,hNB-2
CNTRL	CNTRL	centriolin	centrosomal protein 1,centrosomal protein 110kDa
COBL	COBL	cordon-bleu WH2 repeat protein	KIAA0633; cordon-bleu homolog (mouse)
COBLL1	COBLL1	cordon-bleu WH2 repeat protein like 1	COBL-like 1,cordon-bleu WH2 repeat protein-like 1; KIAA0977
COL11A1	COL11A1	collagen type XI alpha 1 chain	collagen XI, alpha-1 polypeptide; STL2,CO11A1; collagen, type XI, alpha 1,deafness, autosomal dominant 37
COL11A2	COL11A2	collagen type XI alpha 2 chain	HKE5; collagen, type XI, alpha 2
COL12A1	COL12A1	collagen type XII alpha 1 chain	collagen, type XII, alpha 1-like,collagen, type XII, alpha 1; collagen type XII proteoglycan
COL14A1	COL14A1	collagen type XIV alpha 1 chain	undulin,collagen, type XIV, alpha 1
COL15A1	COL15A1	collagen type XV alpha 1 chain	collagen, type XV, alpha 1; collagen type XV proteoglycan
COL16A1	COL16A1	collagen type XVI alpha 1 chain	collagen, type XVI, alpha 1
COL17A1	COL17A1	collagen type XVII alpha 1 chain	collagen, type XVII, alpha 1; BP180
COL18A1	COL18A1	collagen type XVIII alpha 1 chain	endostatin; Knobloch syndrome, type 1,collagen, type XVIII, alpha 1; KS,KNO1
COL1A1	COL1A1	collagen type I alpha 1 chain	OI4; collagen, type I, alpha 1
COL1A2	COL1A2	collagen type I alpha 2 chain	osteogenesis imperfecta type IV,collagen, type I, alpha 2,collagen type I alpha 2; alpha 2(I)-collagen,alpha-2 collagen type I,type I procollagen,collagen I, alpha-2 polypeptide,collagen of skin, tendon and bone, alpha-2 chain
COL21A1	COL21A1	collagen type XXI alpha 1 chain	collagen, type XXI, alpha 1
COL24A1	COL24A1	collagen type XXIV alpha 1 chain	collagen, type XXIV, alpha 1
COL27A1	COL27A1	collagen type XXVII alpha 1 chain	collagen, type XXVII, alpha 1,collagen type XXVII alpha 1; KIAA1870,MGC11337,FLJ11895
COL2A1	COL2A1	collagen type II alpha 1 chain	collagen, type II, alpha 1 (primary osteoarthritis, spondyloepiphyseal dysplasia, congenital),arthroophthalmopathy, progressive (Stickler syndrome),collagen, type II, alpha 1,collagen type II alpha 1; STL1
COL3A1	COL3A1	collagen type III alpha 1 chain	Ehlers-Danlos syndrome type IV, autosomal dominant,collagen, type III, alpha 1
COL4A1	COL4A1	collagen type IV alpha 1 chain	collagen, type IV, alpha 1
COL4A2	COL4A2	collagen type IV alpha 2 chain	canstatin,collagen type IV alpha 2; FLJ22259,DKFZp686I14213; collagen type IV alpha 2
COL4A3	COL4A3	collagen type IV alpha 3 chain	tumstatin; collagen, type IV, alpha 3 (Goodpasture antigen)
COL4A4	COL4A4	collagen type IV alpha 4 chain	collagen of basement membrane, alpha-4 chain; collagen, type IV, alpha 4; CA44
COL4A5	COL4A5	collagen type IV alpha 5 chain	Alport syndrome,collagen, type IV, alpha 5,collagen type IV alpha 5
COL4A6	COL4A6	collagen type IV alpha 6 chain	collagen, type IV, alpha 6
COL5A1	COL5A1	collagen type V alpha 1 chain	collagen type V alpha 1; alpha 1 type V collagen
COL5A2	COL5A2	collagen type V alpha 2 chain	AB collagen; collagen, type V, alpha 2
COL5A3	COL5A3	collagen type V alpha 3 chain	collagen type V alpha 3
COL6A1	COL6A1	collagen type VI alpha 1 chain	collagen, type VI, alpha 1
COL6A2	COL6A2	collagen type VI alpha 2 chain	collagen type VI alpha 2
COL6A3	COL6A3	collagen type VI alpha 3 chain	collagen, type VI, alpha 3
COL6A6	COL6A6	collagen type VI alpha 6 chain	collagen, type VI, alpha 6; Collagen alpha-6(VI) chain
COL7A1	COL7A1	collagen type VII alpha 1 chain	collagen VII, alpha-1 polypeptide,LC collagen; epidermolysis bullosa, dystrophic, dominant and recessive,collagen, type VII, alpha 1
COL8A1	COL8A1	collagen type VIII alpha 1 chain	MGC9568; chromosome 3 open reading frame 7,collagen, type VIII, alpha 1
COL9A2	COL9A2	collagen type IX alpha 2 chain	MED; collagen, type IX, alpha 2
COL9A3	COL9A3	collagen type IX alpha 3 chain	IDD,MED,EDM3,FLJ90759,DJ885L7.4.1; collagen, type IX, alpha 3; collagen type IX proteoglycan
COLEC12	COLEC12	collectin subfamily member 12	SRCL,CL-P1,SCARA4
COMMD3	COMMD3	COMM domain containing 3	chromosome 10 open reading frame 8; BUP
COMMD9	COMMD9	COMM domain containing 9	HSPC166,FLJ31106
COMP	COMP	cartilage oligomeric matrix protein	cartilage oligomeric matrix protein (pseudoachondroplasia, epiphyseal dysplasia 1, multiple); MED,THBS5,TSP5,TSP-5; thrombospondin-5,multiple epiphyseal dysplasia
COMT	COMT	catechol-O-methyltransferase
COP1	COP1	COP1 E3 ubiquitin ligase	constitutive photomorphogenic protein 1 (Arabidopsis); FLJ10416,RNF200,FAP78,CFAP78; ring finger and WD repeat domain 2
COPB1	COPB1	COPI coat complex subunit beta 1	coatomer protein complex, subunit beta,coatomer protein complex, subunit beta 1
COPRS	COPRS	coordinator of PRMT5 and differentiation stimulator	TTP1,HSA272196,COPR5; cooperator of PRMT5; chromosome 17 open reading frame 79,coordinator of PRMT5, differentiation stimulator
COPS2	COPS2	COP9 signalosome subunit 2	COP9 constitutive photomorphogenic homolog subunit 2 (Arabidopsis); TRIP15,ALIEN,CSN2
COPS3	COPS3	COP9 signalosome subunit 3	COP9 (constitutive photomorphogenic, Arabidopsis, homolog) subunit 3,COP9 constitutive photomorphogenic homolog subunit 3 (Arabidopsis); SGN3,CSN3
COPS4	COPS4	COP9 signalosome subunit 4	COP9 (constitutive photomorphogenic, Arabidopsis, homolog) subunit 4,COP9 constitutive photomorphogenic homolog subunit 4 (Arabidopsis); CSN4,SGN4
COPS5	COPS5	COP9 signalosome subunit 5	COP9 (constitutive photomorphogenic, Arabidopsis, homolog) subunit 5,COP9 constitutive photomorphogenic homolog subunit 5 (Arabidopsis); JAB1,SGN5,MOV-34,CSN5
COPS6	COPS6	COP9 signalosome subunit 6	COP9 constitutive photomorphogenic homolog subunit 6 (Arabidopsis); MOV34-34KD,CSN6; COP9 subunit 6 (MOV34 homolog, 34 kD)
COPS7A	COPS7A	COP9 signalosome subunit 7A	COP9 (constitutive photomorphogenic, Arabidopsis, homolog) subunit 7A,COP9 constitutive photomorphogenic homolog subunit 7A (Arabidopsis); CSN7A
COPS7B	COPS7B	COP9 signalosome subunit 7B	COP9 (constitutive photomorphogenic, Arabidopsis, homolog) subunit 7B,COP9 constitutive photomorphogenic homolog subunit 7B (Arabidopsis); CSN7B
COPS8	COPS8	COP9 signalosome subunit 8	COP9 constitutive photomorphogenic homolog subunit 8 (Arabidopsis); COP9,CSN8,MGC1297,SGN8
CORO1A	CORO1A	coronin 1A	HCORO1,p57,coronin-1; Clabp TACO; coronin, actin-binding protein, 1A
CORO1C	CORO1C	coronin 1C	coronin, actin-binding protein, 1C; coronin-3,HCRNN4
CORT	CORT	cortistatin	MGC32686,SST2; prepro-cortistatin,somatostatin 2
COTL1	COTL1	coactosin like F-actin binding protein 1	CLP; coactosin-like 1 (Dictyostelium),coactosin-like F-actin binding protein 1
COX1	MT-CO1	mitochondrially encoded cytochrome c oxidase I	COX1,COI; cytochrome c oxidase I
COX10	COX10	cytochrome c oxidase assembly factor heme A:farnesyltransferase COX10	protoheme IX farnesyltransferase, mitochondrial,heme O synthase; COX10 homolog, cytochrome c oxidase assembly protein, heme A: farnesyltransferase (yeast),cytochrome c oxidase assembly homolog 10 (yeast),COX10, heme A:farnesyltransferase cytochrome c oxidase assembly factor
COX14	COX14	cytochrome c oxidase assembly factor COX14	MGC14288; chromosome 12 open reading frame 62,COX14 cytochrome c oxidase assembly homolog (S. cerevisiae),COX14, cytochrome c oxidase assembly factor
COX17	COX17	cytochrome c oxidase copper chaperone COX17	COX17 (yeast) homolog, cytochrome c oxidase assembly protein,COX17 cytochrome c oxidase assembly homolog (S. cerevisiae),COX17, cytochrome c oxidase copper chaperone
COX2	MT-CO2	mitochondrially encoded cytochrome c oxidase II	cytochrome c oxidase II; COX2,CO2
COX20	COX20	cytochrome c oxidase assembly factor COX20	family with sequence similarity 36, member A,COX20 Cox2 chaperone homolog (S. cerevisiae),COX20, cytochrome c oxidase assembly factor; FLJ43269
COX4I1	COX4I1	cytochrome c oxidase subunit 4I1	COX4-1,COXIV,COXIV-1; cytochrome c oxidase subunit IV,cytochrome c oxidase subunit IV isoform 1
COX4I2	COX4I2	cytochrome c oxidase subunit 4I2	cytochrome c oxidase subunit IV isoform 2,cytochrome c oxidase subunit IV isoform 2 (lung); cytochrome c oxidase subunit IV-like 2; COXIV-2,COX4B,dJ857M17.2,COX4-2
COX5A	COX5A	cytochrome c oxidase subunit 5A	cytochrome c oxidase subunit Va; Cytochrome c oxidase subunit 5A, mitochondrial; COX-VA
COX5B	COX5B	cytochrome c oxidase subunit 5B	cytochrome c oxidase subunit Vb
COX6A1	COX6A1	cytochrome c oxidase subunit 6A1	cytochrome c oxidase subunit VIa polypeptide 1; cytochrome c oxidase subunit VIa liver isoform; COX6AL
COX6B1	COX6B1	cytochrome c oxidase subunit 6B1	COXG; cytochrome c oxidase subunit Vib,cytochrome c oxidase subunit Vib polypeptide 1 (ubiquitous),cytochrome c oxidase subunit VIb polypeptide 1 (ubiquitous)
COX6C	COX6C	cytochrome c oxidase subunit 6C	cytochrome c oxidase subunit VIc
COX7A1	COX7A1	cytochrome c oxidase subunit 7A1	cytochrome c oxidase subunit VIIa polypeptide 1 (muscle); COX7AH
COX7A2L	COX7A2L	cytochrome c oxidase subunit 7A2 like	cytochrome c oxidase subunit VIIa polypeptide 2 like; EB1,COX7RP,COX7AR,SIG81,SCAF1,SCAFI
COX7C	COX7C	cytochrome c oxidase subunit 7C	cytochrome c oxidase subunit VIIc
COX8A	COX8A	cytochrome c oxidase subunit 8A	cytochrome c oxidase subunit VIII,cytochrome c oxidase subunit VIIIA (ubiquitous); COX8-2,COX8L,VIII-L,COX,VIII
CPA3	CPA3	carboxypeptidase A3	carboxypeptidase A3 (mast cell); mast cell carboxypeptidase A,tissue carboxypeptidase A
CPAMD8	CPAMD8 | LOC105375148	C3 and PZP like alpha-2-macroglobulin domain containing 8 |	KIAA1283,VIP,K-CAP |
CPB1	CPB1	carboxypeptidase B1	pancreatic carboxypeptidase B,tissue carboxypeptidase B,protaminase; carboxypeptidase B1 (tissue)
CPB2	CPB2	carboxypeptidase B2	thrombin-activatable fibrinolysis inhibitor,carboxypeptidase U,plasma carboxypeptidase B,carboxypeptidase R; CPU,PCPB,TAFI; carboxypeptidase B2 (plasma, carboxypeptidase U),carboxypeptidase B2 (plasma)
CPD	CPD	carboxypeptidase D	metallocarboxypeptidase D; GP180
CPE	CPE	carboxypeptidase E	carboxypeptidase H,enkephalin convertase,insulin granule-associated carboxypeptidase,cobalt-stimulated chromaffin granule carboxypeptidase
CPEB2	CPEB2	cytoplasmic polyadenylation element binding protein 2
CPEB4	CPEB4	cytoplasmic polyadenylation element binding protein 4	KIAA1673
CPLX1	CPLX1	complexin 1	CPX-I
CPNE1	CPNE1	copine 1	copine I; CPN1
CPNE3	CPNE3	copine 3	copine III
CPNE8	CPNE8	copine 8	copine VIII
CPPED1	CPPED1	calcineurin like phosphoesterase domain containing 1	CSTP1,FLJ11151; complete S transactivated protein 1; calcineurin-like phosphoesterase domain containing 1
CPSF7	CPSF7	cleavage and polyadenylation specific factor 7	pre mRNA cleavage factor I, 59 kDa subunit,cleavage factor Im complex 59 kDa subunit; cleavage and polyadenylation specific factor 7, 59kDa; FLJ12529,CFIM59
CPT1A	CPT1A	carnitine palmitoyltransferase 1A	carnitine palmitoyltransferase 1A (liver); CPT1-L,L-CPT1
CPT1B	CHKB-CPT1B | CPT1B	CHKB-CPT1B readthrough (NMD candidate) | carnitine palmitoyltransferase 1B	| M-CPT1,CPT1-M; carnitine O-palmitoyltransferase 1B; carnitine palmitoyltransferase 1B (muscle)
CPT2	CPT2	carnitine palmitoyltransferase 2	CPTASE; carnitine palmitoyltransferase II
CPTP	CPTP	ceramide-1-phosphate transfer protein	glycolipid transfer protein domain containing 1; MGC10334
CPVL	CPVL	carboxypeptidase vitellogenic like	carboxypeptidase, vitellogenic-like; carboxypeptidase WUG,vitellogenic carboxypeptidase-like protein,CP-Mac carboxypeptidase
CR1	CR1	complement C3b/C4b receptor 1 (Knops blood group)	CD35,KN; complement component (3b/4b) receptor 1, including Knops blood group system,complement component (3b/4b) receptor 1 (Knops blood group),complement component 3b/4b receptor 1 (Knops blood group)
CR1L	CR1L	complement C3b/C4b receptor 1 like	complement component (3b/4b) receptor 1-like
CR2	CR2	complement C3d receptor 2	complement component (3d/Epstein Barr virus) receptor 2,complement component 3d receptor 2; CD21,C3DR; Epstein-Barr virus receptor
CRABP2	CRABP2	cellular retinoic acid binding protein 2	CRABP-II; cellular retinoic acid-binding protein 2
CRACR2A	CRACR2A	calcium release activated channel regulator 2A	Ca2+ release-activated Ca2+ (CRAC) channel regulator 2A,CRAC regulator 2A; EF-hand calcium binding domain 4B; MGC4266,RAB46
CRADD	CRADD	CASP2 and RIPK1 domain containing adaptor with death domain	RIP-associated ICH1/CED3-homologous protein with death domain; RAIDD
CRAT	CRAT	carnitine O-acetyltransferase	carnitine acetyltransferase; CAT1
CRB1	CRB1	crumbs cell polarity complex component 1	LCA8; crumbs (Drosophila) homolog 1,crumbs homolog 1 (Drosophila),crumbs family member 1, photoreceptor morphogenesis associated
CRCP	CRCP	CGRP receptor component	CGRP-RCP,RCP,RCP9,C17,POLR3I; calcitonin gene-related peptide-receptor component protein
CREB1	CREB1	cAMP responsive element binding protein 1
CREB3	CREB3 | CREB3_iso_1	cAMP responsive element binding protein 3 |	LZIP,Luman,sLZIP; cAMP responsive element binding protein 3 (luman); small leucine zipper protein |
CREB3L1	CREB3L1	cAMP responsive element binding protein 3 like 1	BBF-2 homolog (drosophila),old astrocyte specifically induced substance; OASIS
CREB3L2	CREB3L2	cAMP responsive element binding protein 3 like 2	BBF2 human homolog on chromosome 7; BBF2H7,TCAG_1951439
CREB3L3	CREB3L3	cAMP responsive element binding protein 3 like 3	CREB-H,CREBH; cAMP-responsive element-binding protein, hepatic-specific
CREB3L4	CREB3L4	cAMP responsive element binding protein 3 like 4	Androgen-Induced bZIP,attaching to CRE-like 1,Cyclic AMP-responsive element-binding protein 4; AIbZIP,CREB4,CREB3,hJAL,ATCE1
CREB5	CREB5	cAMP responsive element binding protein 5	H_GS165L15.1,CRE-BPA; cAMP response element binding protein CRE-Bpa
CREBBP	CREBBP	CREB binding protein	Rubinstein-Taybi syndrome; RTS,CBP,KAT3A
CREBRF	CREBRF	CREB3 regulatory factor	LRF; chromosome 5 open reading frame 41; luman/CREB3 recruitment factor
CREG1	CREG1	cellular repressor of E1A stimulated genes 1	cellular repressor of E1A-stimulated genes
CREM	CREM	cAMP responsive element modulator	hCREM-2
CRH	CRH	corticotropin releasing hormone	corticotropin-releasing factor,corticoliberin; CRF,CRH1
CRHR1	CRHR1 | LINC02210-CRHR1	corticotropin releasing hormone receptor 1 | LINC02210-CRHR1 readthrough	CRF-R,CRF1; corticotropin-releasing factor receptor |
CRHR2	CRHR2	corticotropin releasing hormone receptor 2	CRF2,CRF-RB,HM-CRF
CRIP1	CRIP1	cysteine rich protein 1	cysteine-rich protein 1 (intestinal); CRIP
CRK	CRK	CRK proto-oncogene, adaptor protein	v-crk avian sarcoma virus CT10 oncogene homolog
CRKL	CRKL	CRK like proto-oncogene, adaptor protein	v-crk avian sarcoma virus CT10 oncogene homolog-like
CRLF1	CRLF1	cytokine receptor like factor 1	cold-induced sweating syndrome; CLF-1,CLF,CISS,CISS1
CRLF2	CRLF2	cytokine receptor like factor 2	CRL2,TSLPR
CRLS1	CRLS1	cardiolipin synthase 1	GCD10 homolog (S. cerevisiae); dJ967N21.6,CLS1,GCD10; chromosome 20 open reading frame 155
CRNKL1	CRNKL1	crooked neck pre-mRNA splicing factor 1	SYF3 pre-mRNA-splicing factor; CRN,CLF,SYF3,Clf1; crooked neck (Drosophila Crn homolog)-like 1,Crn, crooked neck-like 1 (Drosophila),crooked neck pre-mRNA splicing factor-like 1 (Drosophila)
CROT	CROT	carnitine O-octanoyltransferase	COT
CRP	CRP	C-reactive protein	PTX1; C-reactive protein, pentraxin-related; pentraxin 1
CRTAM	CRTAM	cytotoxic and regulatory T cell molecule	CD355; class I MHC restricted T cell associated molecule
CRTC1	CRTC1	CREB regulated transcription coactivator 1	mucoepidermoid carcinoma translocated 1; transducer of regulated cAMP response element-binding protein; KIAA0616,FLJ14027,TORC1
CRTC3	CRTC3	CREB regulated transcription coactivator 3	FLJ21868
CRYAB	CRYAB	crystallin alpha B	HSPB5; crystallin, alpha B
CRYBG1	CRYBG1	crystallin beta-gamma domain containing 1	suppression of tumorigenicity 4; suppression of tumorigenicity 4 (malignant melanoma),absent in melanoma 1
CS	CS	citrate synthase
CSF1	CSF1	colony stimulating factor 1	M-CSF,MCSF,MGC31930; macrophage colony stimulating factor 1; colony stimulating factor 1 (macrophage)
CSF1R	CSF1R	colony stimulating factor 1 receptor	C-FMS,CSFR,CD115; McDonough feline sarcoma viral (v-fms) oncogene homolog
CSF2	CSF2	colony stimulating factor 2	sargramostim,molgramostim,granulocyte-macrophage colony stimulating factor; GM-CSF,GMCSF; colony stimulating factor 2 (granulocyte-macrophage)
CSF2RA	CSF2RA	colony stimulating factor 2 receptor subunit alpha	alpha-GM-CSF receptor; colony stimulating factor 2 receptor, alpha, low-affinity (granulocyte-macrophage); CD116,alphaGMR
CSF2RB	CSF2RB	colony stimulating factor 2 receptor subunit beta	colony stimulating factor 2 receptor, beta, low-affinity (granulocyte-macrophage),colony stimulating factor 2 receptor beta common subunit; IL5RB,CD131,betaGMR; beta common cytokine receptor,beta-GM-CSF receptor
CSF3	CSF3	colony stimulating factor 3	granulocyte colony stimulating factor,pluripoietin,filgrastim,lenograstim; chromosome 17 open reading frame 33,colony stimulating factor 3 (granulocyte); MGC45931
CSF3R	CSF3R	colony stimulating factor 3 receptor	colony stimulating factor 3 receptor (granulocyte); GCSFR,G-CSF-R; granulocyte colony-stimulating factor receptor
CSK	CSK	C-terminal Src kinase	c-src tyrosine kinase,CSK, non-receptor tyrosine kinase
CSMD3	CSMD3	CUB and Sushi multiple domains 3
CSNK1A1	CSNK1A1	casein kinase 1 alpha 1	CK1,CK1a,CK1alpha,CKIa,CKIalpha; casein kinase 1, alpha 1; clock regulator kinase
CSNK1D	CSNK1D	casein kinase 1 delta	casein kinase 1, delta; HCKID,CKID,CKIdelta
CSNK1E	CSNK1E | TPTEP2-CSNK1E	casein kinase 1 epsilon | TPTEP2-CSNK1E readthrough	casein kinase 1, epsilon; HCKIE,CKIE,CKIepsilon |
CSNK1G2	CSNK1G2	casein kinase 1 gamma 2	casein kinase 1, gamma 2; CK1g2
CSNK1G3	CSNK1G3	casein kinase 1 gamma 3	casein kinase 1, gamma 3
CSNK2A1	CSNK2A1	casein kinase 2 alpha 1	Cka1,Cka2; Casein kinase II subunit alpha; casein kinase 2, alpha 1 polypeptide
CSNK2A2	CSNK2A2	casein kinase 2 alpha 2	casein kinase 2 alpha'; casein kinase 2, alpha prime polypeptide; CSNK2A1,CK2alpha'
CSNK2B	CSNK2B	casein kinase 2 beta	Ckb1,Ckb2; casein kinase 2, beta polypeptide
CSPG4	CSPG4	chondroitin sulfate proteoglycan 4	melanoma-associated chondroitin sulfate proteoglycan; MCSPG,MEL-CSPG,MSK16,NG2,MCSP,HMW-MAA,CSPG4A; chondroitin sulfate proteoglycan 4 (melanoma-associated)
CSPG5	CSPG5	chondroitin sulfate proteoglycan 5	chondroitin sulfate proteoglycan 5 (neuroglycan C); NGC; neuroglycan C
CST2	CST2	cystatin SA	cystatin 2
CST3	CST3	cystatin C	cystatin C (amyloid angiopathy and cerebral hemorrhage)
CST7	CST7	cystatin F	cystatin F (leukocystatin); leukocystatin
CSTA	CSTA	cystatin A	stefin A; cystatin A (stefin A)
CSTB	CSTB	cystatin B	cystatin B (stefin B); CST6,PME; stefin B,Epilepsy, progressive myoclonic 1
CT45A	CT45A1 | CT45A10 | CT45A2 | CT45A3 | CT45A5 | CT45A7 | CT45A8 | CT45A9	cancer/testis antigen family 45 member A1 | cancer/testis antigen family 45 member A10 | cancer/testis antigen family 45 member A2 | cancer/testis antigen family 45 member A3 | cancer/testis antigen family 45 member A5 | cancer/testis antigen family 45 member A7 | cancer/testis antigen family 45 member A8 | cancer/testis antigen family 45 member A9	CT45-1,CT45.1; cancer/testis antigen CT45-1 | | CT45-2,CT45.2; cancer/testis antigen CT45-2 | CT45-3,CT45.3,CT45-4,CT45.4; cancer/testis antigen family 45, member A4; cancer/testis antigen CT45-3 | cancer/testis antigen CT45-5; CT45-5,CT45.5 | | |
CTAG1A/B	CTAG1A | CTAG1B | CTAG2	cancer/testis antigen 1A | cancer/testis antigen 1B | cancer/testis antigen 2	LAGE2A,ESO1 | cancer/testis antigen 1; NY-ESO-1,LAGE2B,LAGE2A,ESO1,CT6.1 | LAGE-1,CAMEL,LAGE1,ESO2,MGC3803,MGC138724,CT6.2a,CT6.2b,LAGE-1a,LAGE-1b; CTL-recognized antigen on melanoma,LAGE-1a protein,cancer/testis antigen family 6, member 2a,cancer/testis antigen family 6, member 2b
CTAGE1	CTAGE1	cutaneous T cell lymphoma-associated antigen 1	cutaneous T-cell lymphoma-associated antigen 1; cTAGE-1,cTAGE-2,CTAGE,CT21.1,CT21.2; cutaneous T-cell lymphoma-associated antigen 1,cutaneous T-cell lymphoma-associated antigen 2,cancer/testis antigen family 21, member 1,cancer/testis antigen family 21, member 2
CTBP1	CTBP1	C-terminal binding protein 1	brefeldin A-ribosylated substrate; BARS
CTBP2	CTBP2	C-terminal binding protein 2	ribeye
CTCF	CTCF	CCCTC-binding factor	CCCTC-binding factor (zinc finger protein); 11 zinc finger transcriptional repressor; FAP108,CFAP108
CTCFL	CTCFL	CCCTC-binding factor like	dJ579F20.2,BORIS,CT27; CCCTC-binding factor (zinc finger protein)-like; cancer/testis antigen 27,transcriptional repressor CTCFL,brother of the regulator of imprinted sites
CTDNEP1	CTDNEP1	CTD nuclear envelope phosphatase 1	HSA011916,NET56; dullard homolog (Xenopus laevis); C-terminal domain nuclear envelope phosphatase 1
CTDSP2	CTDSP2	CTD small phosphatase 2	conserved gene amplified in osteosarcoma,nuclear LIM interactor-interacting factor 2,NLI-interacting factor 2,small CTD phosphatase 2; CTD (carboxy-terminal domain, RNA polymerase II, polypeptide A) small phosphatase 2; OS4,SCP2,PSR2
CTF1	CTF1	cardiotrophin 1	CT-1,CT1
CTLA4	CTLA4	cytotoxic T-lymphocyte associated protein 4	CD152,CD,GSE,CTLA-4; celiac disease 3,insulin-dependent diabetes mellitus 12; gluten-sensitive enteropathy,celiac disease
CTNNA1	CTNNA1	catenin alpha 1	alpha-E-catenin; catenin (cadherin-associated protein), alpha 1 (102kD); CAP102
CTNNA2	CTNNA2	catenin alpha 2	cadherin-associated protein, related,cancer/testis antigen 114,alpha-N-catenin; CAP-R,CT114; catenin (cadherin-associated protein), alpha 2
CTNNAL1	CTNNAL1	catenin alpha like 1	CLLP,alpha-CATU; catenin (cadherin-associated protein), alpha-like 1,catenin alpha-like 1; alpha-catulin,alpha2-catulin
CTNNB1	CTNNB1	catenin beta 1	catenin (cadherin-associated protein), beta 1 (88kD),catenin (cadherin-associated protein), beta 1, 88kDa,catenin (cadherin-associated protein), beta 1; beta-catenin,armadillo
CTNNBIP1	CTNNBIP1	catenin beta interacting protein 1	beta-catenin-interacting protein ICAT,inhibitor of beta-catenin and Tcf-4; ICAT,MGC15093; catenin, beta-interacting protein 1,catenin, beta interacting protein 1
CTNNBL1	CTNNBL1	catenin beta like 1	chromosome 20 open reading frame 33,catenin, beta like 1; nuclear associated protein; FLJ21108,P14L,P14,NAP,NYD-SP19
CTNND1	CTNND1	catenin delta 1	catenin (cadherin-associated protein), delta 1; KIAA0384,p120,p120cas,p120ctn
CTNND2	CTNND2	catenin delta 2	NPRAP,GT24; neural plakophilin-related arm-repeat protein,neurojungin; catenin (cadherin-associated protein), delta 2 (neural plakophilin-related arm-repeat protein),catenin (cadherin-associated protein), delta 2
CTSA	CTSA	cathepsin A	carboxypeptidase C,lysosomal protective protein,carboxypeptidase-L,carboxypeptidase Y-like kininase,deamidase,lysosomal carboxypeptidase A,urinary kininase; protective protein for beta-galactosidase (galactosialidosis)
CTSB	CTSB	cathepsin B
CTSC	CTSC	cathepsin C	DPP1; dipeptidyl peptidase 1
CTSD	CTSD	cathepsin D	CLN10; ceroid-lipofuscinosis, neuronal 10; cathepsin D (lysosomal aspartyl protease)
CTSF	CTSF	cathepsin F	CATSF,CLN13
CTSG	CTSG	cathepsin G	CG
CTSH	CTSH	cathepsin H	ACC-4,ACC-5,ACC4,ACC5
CTSK	CTSK	cathepsin K	cathepsin K (pycnodysostosis); PKND
CTSL	CTSL	cathepsin L	cathepsin L1; FLJ31037
CTSO	CTSO	cathepsin O
CTSS	CTSS	cathepsin S
CTSW	CTSW	cathepsin W	cathepsin W (lymphopain)
CTSZ	CTSZ	cathepsin Z	cathepsin X,carboxypeptidase LB,cathepsin IV,cathepsin B2,cathepsin Y,cathepsin Z1,cysteine-type carboxypeptidase,lysosomal carboxypeptidase B; CTSX
CTTN	CTTN	cortactin	ems1 sequence (mammary tumor and squamous cell carcinoma-associated (p80/85 src substrate)
CTXN1	CTXN1	cortexin 1	FLJ25968
CUL1	CUL1	cullin 1
CUL2	CUL2	cullin 2
CUL3	CUL3	cullin 3
CUL4A	CUL4A	cullin 4A
CUL5	CUL5	cullin 5	VACM-1
CUX1	CUX1	cut like homeobox 1	cut (Drosophila)-like 1 (CCAAT displacement protein),cut-like 1, CCAAT displacement protein (Drosophila),cut-like homeobox 1; CDP,CDP1,CUX,CUT,Clox,CDP/Cut,CDP/Cux,Cux/CDP,CASP,GOLIM6; golgi integral membrane protein 6,CUX1 gene Alternatively Spliced Product
CUZD1	CUZD1 | FAM24B-CUZD1	CUB and zona pellucida like domains 1 |	ERG-1,UO-44; CUB and zona pellucida-like domains 1 |
CWC15	CWC15	CWC15 spliceosome associated protein homolog	C11orf5,HSPC148,Cwf15,AD002; CWC15 homolog (S. cerevisiae),CWC15 spliceosome-associated protein homolog (S. cerevisiae),CWC15 spliceosome-associated protein
CWF19L2	CWF19L2	CWF19 like cell cycle control factor 2	CWF19 like 2, cell cycle control (S. pombe); FLJ32343
CX3CL1	CX3CL1	C-X3-C motif chemokine ligand 1	NTN,C3Xkine,ABCD-3,CXC3C,CXC3; fractalkine,neurotactin; small inducible cytokine subfamily D (Cys-X3-Cys), member 1 (fractalkine, neurotactin),chemokine (C-X3-C motif) ligand 1
CX3CR1	CX3CR1	C-X3-C motif chemokine receptor 1	CMKDR1,V28,CCRL1; chemokine (C-X3-C) receptor 1,chemokine (C-X3-C motif) receptor 1
CXADR	CXADR | CXADRP2 | POTEB2	CXADR Ig-like cell adhesion molecule | CXADR pseudogene 2 | POTE ankyrin domain family member B2	coxsackie virus and adenovirus receptor,CXADR, Ig-like cell adhesion molecule; CAR | coxsackie virus and adenovirus receptor pseudogene 2 | POTE ankyrin domain family, member B2
CXCL1	CXCL1	C-X-C motif chemokine ligand 1	SCYB1,GROa,MGSA-a,NAP-3; GRO1 oncogene (melanoma growth stimulating activity, alpha),fibroblast secretory protein,chemokine (C-X-C motif) ligand 1 (melanoma growth stimulating activity, alpha); melanoma growth stimulating activity, alpha
CXCL10	CXCL10	C-X-C motif chemokine ligand 10	IFI10,IP-10,crg-2,mob-1,C7,gIP-10; small inducible cytokine subfamily B (Cys-X-Cys), member 10,chemokine (C-X-C motif) ligand 10
CXCL11	CXCL11	C-X-C motif chemokine ligand 11	H174,b-R1,I-TAC,IP-9; small inducible cytokine subfamily B (Cys-X-Cys), member 11,chemokine (C-X-C motif) ligand 11
CXCL12	CXCL12	C-X-C motif chemokine ligand 12	SCYB12,SDF-1a,SDF-1b,PBSF,TLSF-a,TLSF-b,TPAR1; stromal cell-derived factor 1,chemokine (C-X-C motif) ligand 12
CXCL13	CXCL13	C-X-C motif chemokine ligand 13	BLC,BCA-1,BLR1L,ANGIE,ANGIE2; small inducible cytokine B subfamily (Cys-X-Cys motif), member 13 (B-cell chemoattractant),chemokine (C-X-C motif) ligand 13; B-cell chemoattractant
CXCL14	CXCL14	C-X-C motif chemokine ligand 14	breast and kidney; small inducible cytokine subfamily B (Cys-X-Cys), member 14 (BRAK),chemokine (C-X-C motif) ligand 14; BRAK,NJAC,bolekine,Kec,MIP-2g,BMAC,KS1
CXCL16	CXCL16	C-X-C motif chemokine ligand 16	SR-PSOX,CXCLG16,SRPSOX; CXC chemokine ligand 16; chemokine (C-X-C motif) ligand 16
CXCL17	CXCL17	C-X-C motif chemokine ligand 17	chemokine (C-X-C motif) ligand 17; Dcip1,UNQ473,DMC,VCC1
CXCL2	CXCL2	C-X-C motif chemokine ligand 2	SCYB2,GROb,MIP-2a,MGSA-b,CINC-2a; GRO2 oncogene,chemokine (C-X-C motif) ligand 2
CXCL3	CXCL3	C-X-C motif chemokine ligand 3	GRO3 oncogene,chemokine (C-X-C motif) ligand 3; SCYB3,GROg,MIP-2b,CINC-2b
CXCL5	CXCL5	C-X-C motif chemokine ligand 5	ENA-78; small inducible cytokine subfamily B (Cys-X-Cys), member 5 (epithelial-derived neutrophil-activating peptide 78),chemokine (C-X-C motif) ligand 5
CXCL6	CXCL6	C-X-C motif chemokine ligand 6	granulocyte chemotactic protein 2; GCP-2,CKA-3; small inducible cytokine subfamily B (Cys-X-Cys), member 6 (granulocyte chemotactic protein 2),chemokine (C-X-C motif) ligand 6 (granulocyte chemotactic protein 2),chemokine (C-X-C motif) ligand 6
CXCL8	CXCL8	C-X-C motif chemokine ligand 8	neutrophil-activating peptide 1,granulocyte chemotactic protein 1,monocyte-derived neutrophil chemotactic factor,lung giant cell carcinoma-derived chemotactic protein,tumor necrosis factor-induced gene 1,monocyte-derived neutrophil-activating peptide,lymphocyte derived neutrophil activating peptide,beta endothelial cell-derived neutrophil activating peptide,alveolar macrophage chemotactic factor …
CXCL9	CXCL9	C-X-C motif chemokine ligand 9	monokine induced by gamma interferon,chemokine (C-X-C motif) ligand 9; SCYB9,Humig,crg-10
CXCR1	CXCR1	C-X-C motif chemokine receptor 1	interleukin 8 receptor, alpha,chemokine (C-X-C motif) receptor 1; CKR-1,CDw128a,CD181
CXCR2	CXCR2	C-X-C motif chemokine receptor 2	interleukin 8 receptor, beta,chemokine (C-X-C motif) receptor 2; CMKAR2,CD182
CXCR3	CXCR3	C-X-C motif chemokine receptor 3	CKR-L2,CMKAR3,IP10-R,MigR,CD183; G protein-coupled receptor 9,chemokine (C-X-C motif) receptor 3
CXCR4	CXCR4	C-X-C motif chemokine receptor 4	chemokine (C-X-C motif), receptor 4 (fusin),chemokine (C-X-C motif) receptor 4; LESTR,NPY3R,HM89,NPYY3R,D2S201E,fusin,HSY3RR,NPYR,CD184
CXCR5	CXCR5	C-X-C motif chemokine receptor 5	Burkitt lymphoma receptor 1, GTP-binding protein,Burkitt lymphoma receptor 1, GTP binding protein (chemokine (C-X-C motif) receptor 5),chemokine (C-X-C motif) receptor 5; MDR15,CD185
CXCR6	CXCR6	C-X-C motif chemokine receptor 6	chemokine (C-X-C motif) receptor 6; TYMSTR,STRL33,BONZO,CD186
CXXC1	CXXC1	CXXC finger protein 1	CXXC finger 1 (PHD domain); HsT2645,PCCX1,hCGBP,PHF18,CGBP,SPP1,CFP1,ZCGPC1; CpG binding protein,DNA-binding protein with PHD finger and CXXC domain,zinc finger, CpG binding-type containing 1
CXXC4	CXXC4	CXXC finger protein 4	Dvl-binding protein IDAX (inhibition of the Dvl and Axin complex); IDAX
CXXC5	CXXC5	CXXC finger protein 5	retinoid-inducible nuclear factor,WT1-induced Inhibitor of Dishevelled; HSPC195,RINF,WID
CYB5B	CYB5B	cytochrome b5 type B	cytochrome b5 type B (outer mitochondrial membrane); CYB5-M
CYB5R1	CYB5R1	cytochrome b5 reductase 1	NAD(P)H:quinone oxidoreductase type 3, polypeptide A2; humb5R2
CYB5R3	CYB5R3	cytochrome b5 reductase 3	B5R; diaphorase (NADH) (cytochrome b-5 reductase); NADH-cytochrome b5 reductase 3
CYBA	CYBA	cytochrome b-245 alpha chain	cytochrome b-245, alpha polypeptide; p22-PHOX,p22phox; flavocytochrome b-558 alpha polypeptide,Cytochrome b-245 light chain
CYBB	CYBB	cytochrome b-245 beta chain	chronic granulomatous disease,cytochrome b-245, beta polypeptide; GP91-PHOX,NOX2,GP91PHOX,p91-PHOX; NADPH oxidase 2,Cytochrome b-245 heavy chain,Cytochrome b558 subunit beta
CYC1	CYC1	cytochrome c1	UQCR4
CYCS	CYCS	cytochrome c, somatic	HCS,CYC
CYFIP1	CYFIP1	cytoplasmic FMR1 interacting protein 1	KIAA0068,P140SRA-1,SHYC; selective hybridizing clone,cytoplasmic FMRP interacting protein 1
CYFIP2	CYFIP2	cytoplasmic FMR1 interacting protein 2	p53 inducible protein; PIR121
CYGB	CYGB	cytoglobin	HGB,STAP; stellate cell activation-associated protein,histoglobin
CYLD	CYLD	CYLD lysine 63 deubiquitinase	cylindromatosis (turban tumor syndrome); KIAA0849,USPL2; ubiquitin specific peptidase like 2
CYP19A1	CYP19A1	cytochrome P450 family 19 subfamily A member 1	ARO,P-450AROM,CPV1,ARO1,CYAR,aromatase; cytochrome P450, subfamily XIX (aromatization of androgens),cytochrome P450, family 19, subfamily A, polypeptide 1
CYP1B1	CYP1B1	cytochrome P450 family 1 subfamily B member 1	cytochrome P450, subfamily I (dioxin-inducible), polypeptide 1 (glaucoma 3, primary infantile),cytochrome P450, family 1, subfamily B, polypeptide 1; CP1B
CYP27A1	CYP27A1	cytochrome P450 family 27 subfamily A member 1	cytochrome P450, subfamily XXVIIA (steroid 27-hydroxylase, cerebrotendinous xanthomatosis), polypeptide 1,cytochrome P450, family 27, subfamily A, polypeptide 1; CTX,CP27; cerebrotendinous xanthomatosis
CYP2E1	CYP2E1	cytochrome P450 family 2 subfamily E member 1	cytochrome P450, subfamily IIE (ethanol-inducible), polypeptide 1,cytochrome P450, family 2, subfamily E, polypeptide 1
CYP2R1	CYP2R1	cytochrome P450 family 2 subfamily R member 1	Vitamin D 25-hydroxylase; cytochrome P450, family 2, subfamily R, polypeptide 1
CYP2U1	CYP2U1	cytochrome P450 family 2 subfamily U member 1	cytochrome P450, family 2, subfamily U, polypeptide 1,spastic paraplegia 56 (autosomal dominant); spastic paraplegia 49; SPG49
CYP46A1	CYP46A1	cytochrome P450 family 46 subfamily A member 1	cytochrome P450, subfamily 46 (cholesterol 24-hydroxylase),cytochrome P450, family 46, subfamily A, polypeptide 1
CYP4A11	CYP4A11 | CYP4A22	cytochrome P450 family 4 subfamily A member 11 | cytochrome P450 family 4 subfamily A member 22	cytochrome P450, subfamily IVA, polypeptide 11,cytochrome P450, family 4, subfamily A, polypeptide 11; CYP4AII | cytochrome P450, family 4, subfamily A, polypeptide 22
CYP4A22	CYP4A11 | CYP4A22	cytochrome P450 family 4 subfamily A member 11 | cytochrome P450 family 4 subfamily A member 22	cytochrome P450, subfamily IVA, polypeptide 11,cytochrome P450, family 4, subfamily A, polypeptide 11; CYP4AII | cytochrome P450, family 4, subfamily A, polypeptide 22
CYP4B1	CYP4B1	cytochrome P450 family 4 subfamily B member 1	cytochrome P450, subfamily IVB, polypeptide 1,cytochrome P450, family 4, subfamily B, polypeptide 1
CYP7B1	CYP7B1	cytochrome P450 family 7 subfamily B member 1	cytochrome P450, subfamily VIIB (oxysterol 7 alpha-hydroxylase), polypeptide 1,spastic paraplegia 5A (autosomal recessive),cytochrome P450, family 7, subfamily B, polypeptide 1
CYP8B1	CYP8B1	cytochrome P450 family 8 subfamily B member 1	CYP12; cytochrome P450, subfamily VIIIB (sterol 12-alpha-hydroxylase), polypeptide 1,cytochrome P450, family 8, subfamily B, polypeptide 1
CYSLTR2	CYSLTR2	cysteinyl leukotriene receptor 2	CysLT(2),CYSLT2R
CYSTM1	CYSTM1	cysteine rich transmembrane module containing 1	chromosome 5 open reading frame 32; ORF1-FL49
CYTH1	CYTH1	cytohesin 1	pleckstrin homology, Sec7 and coiled-coil domains 1; B2-1,D17S811E,cytohesin-1
CYTH2	CYTH2	cytohesin 2	pleckstrin homology, Sec7 and coiled/coil domains 2 (cytohesin-2),pleckstrin homology, Sec7 and coiled-coil domains 2; CTS18.1,Sec7p-L,ARNO,Sec7p-like,cytohesin-2
CYTH4	CYTH4	cytohesin 4	pleckstrin homology, Sec7 and coiled/coil domains 4,pleckstrin homology, Sec7 and coiled-coil domains 4; CYT4,cytohesin-4
D2HGDH	D2HGDH	D-2-hydroxyglutarate dehydrogenase	MGC25181,D2HGD,FLJ42195
DAAM1	DAAM1	dishevelled associated activator of morphogenesis 1	KIAA0666
DAAM2	DAAM2	dishevelled associated activator of morphogenesis 2	KIAA0381,NPHS24
DAB1	DAB1	DAB adaptor protein 1	yotari; disabled (Drosophila) homolog 1,disabled homolog 1 (Drosophila),Dab reelin signal transducer 1,Dab, reelin signal transducer, homolog 1 (Drosophila),DAB1, reelin adaptor protein
DAB2	DAB2	DAB adaptor protein 2	disabled (Drosophila) homolog 2 (mitogen-responsive phosphoprotein),disabled homolog 2, mitogen-responsive phosphoprotein (Drosophila),Dab, mitogen-responsive phosphoprotein, homolog 2 (Drosophila),DAB2, clathrin adaptor protein; DOC-2
DAB2IP	DAB2IP	DAB2 interacting protein	AF9Q34,DIP1/2,KIAA1743,AIP1; nGAP-like protein,DOC-2/DAB2 interactive protein,ASK-interacting protein,ASK1-interacting protein 1
DACH1	DACH1	dachshund family transcription factor 1	dachshund homolog (Drosophila),dachshund homolog 1 (Drosophila)
DACH2	DACH2	dachshund family transcription factor 2	dachshund homolog 2 (Drosophila)
DAD1	DAD1	defender against cell death 1	oligosaccharyltransferase 2 homolog (S. cerevisiae),oligosaccharyltransferase subunit 2 (non-catalytic),Dolichyl-diphosphooligosaccharide--protein glycosyltransferase subunit DAD1; OST2
DAPK1	DAPK1	death associated protein kinase 1	DAPK; death-associated protein kinase 1
DAPK2	DAPK2	death associated protein kinase 2	DRP-1,MGC119312
DAPK3	DAPK3	death associated protein kinase 3	ZIP,ZIPK
DAPP1	DAPP1	dual adaptor of phosphotyrosine and 3-phosphoinositides 1	BAM32
DAXX	DAXX	death domain associated protein	death-associated protein 6; DAP6
DBF4	DBF4	DBF4-CDC7 kinase regulatory subunit	ASK,chif,ZDBF1,DBF4A; activator of S phase kinase,chiffon homolog (Drosophila),zinc finger, DBF-type containing 1,DBF4 zinc finger A,regulatory subunit of DDK; DBF4 homolog (S. cerevisiae),DBF4 zinc finger
DBI	DBI	diazepam binding inhibitor, acyl-CoA binding protein	ACBP,ACBD1; diazepam binding inhibitor (GABA receptor modulator, acyl-Coenzyme A binding protein); endozepine
DBP	DBP	D-box binding PAR bZIP transcription factor	DABP; D site of albumin promoter (albumin D-box) binding protein
DCAF1	DCAF1	DDB1 and CUL4 associated factor 1	KIAA0800,MGC102804; Vpr (HIV-1) binding protein
DCAF12	DCAF12	DDB1 and CUL4 associated factor 12	DKFZP434O125,MGC1058,CT102,TCC52; KIAA1892,WD repeat domain 40A; cancer/testis antigen 102
DCC	DCC	DCC netrin 1 receptor	deleted in colorectal carcinoma; immunoglobulin superfamily, DCC subclass, member 1; IGDCC1,NTN1R1
DCLK1	DCLK1	doublecortin like kinase 1	KIAA0369,DCLK,DCDC3A; doublecortin and CaM kinase-like 1,doublecortin-like kinase 1
DCN	DCN	decorin	decorin proteoglycan; DSPG2,SLRR1B
DCP2	DCP2	decapping mRNA 2	nudix (nucleoside diphosphate linked moiety X)-type motif 20,M(7)GpppN-mRNA hydrolase; DCP2 decapping enzyme homolog (S. cerevisiae); NUDT20
DCTN1	DCTN1	dynactin subunit 1	dynactin 1 (p150, Glued (Drosophila) homolog); p150 glued homolog (Drosophila)
DCTN2	DCTN2	dynactin subunit 2	RBP50,DCTN-50; dynactin 2 (p50)
DCTN3	DCTN3	dynactin subunit 3	DCTN-22; dynactin 3 (p22)
DCTN4	DCTN4	dynactin subunit 4	dynactin 4 (p62); Dyn4,p62
DCTN5	DCTN5	dynactin subunit 5	MGC3248,p25; dynactin 5 (p25)
DCTN6	DCTN6	dynactin subunit 6	dynactin 6; WS-3,p27; Dynactin subunit p27
DCX	DCX	doublecortin	doublecortex; lissencephaly, X-linked (doublecortin); SCLH,DC,LISX,DBCN,XLIS; doublecortex
DCXR	DCXR	dicarbonyl and L-xylulose reductase	dicarbonyl/L-xylulose reductase; KIDCR,DCR,SDR20C1,HCR2,P34H; short chain dehydrogenase/reductase family 20C, member 1,human carbonyl reductase 2,sperm surface protein P34H,kidney dicarbonyl reductase
DDAH1	DDAH1	dimethylarginine dimethylaminohydrolase 1	DDAH
DDAH2	DDAH2	DDAH family member 2, ADMA-independent	dimethylarginine dimethylaminohydrolase 2; G6A,DDAHII
DDB1	DDB1	damage specific DNA binding protein 1	damage-specific DNA binding protein 1 (127kD)
DDB2	DDB2	damage specific DNA binding protein 2	DDBB,UV-DDB2,FLJ34321,XPE; damage-specific DNA binding protein 2 (48kD); xeroderma pigmentosum group E protein,UV-damaged DNA-binding protein 2,DDB p48 subunit
DDC	DDC	dopa decarboxylase	aromatic L-amino acid decarboxylase; AADC
DDHD1	DDHD1	DDHD domain containing 1	spastic paraplegia 28 (autosomal recessive); KIAA1705,PA-PLA1,iPLA1alpha,PAPLA1,iPLA1α; phosphatidic acid-preferring phospholipase A1,intracellular phospholipase A1 alpha
DDHD2	DDHD2	DDHD domain containing 2	SAM, WWE and DDHD domain containing 1; KIAA0725,SPG54,p125B,iPLA1gamma,iPLA1γ; intracellular phospholipase A1 gamma
DDIT3	DDIT3	DNA damage inducible transcript 3	DNA-damage-inducible transcript 3; CHOP10,GADD153,CHOP; C/EBP zeta,C/EBP homologous protein,growth arrest and DNA-damage-inducible gene
DDIT4	DDIT4	DNA damage inducible transcript 4	DNA-damage-inducible transcript 4; RTP801,FLJ20500,REDD-1,REDD1,Dig2; HIF-1 responsive RTP801
DDOST	DDOST	dolichyl-diphosphooligosaccharide--protein glycosyltransferase non-catalytic subunit	OST,KIAA0115,OST48,WBP1; dolichyl-diphosphooligosaccharide-protein glycosyltransferase; oligosaccharyltransferase subunit 48,advanced glycation end-product receptor 1
DDR1	DDR1	discoidin domain receptor tyrosine kinase 1	discoidin domain receptor family, member 1; RTK6,CD167
DDR2	DDR2	discoidin domain receptor tyrosine kinase 2	TKT; discoidin domain receptor family, member 2
DDRGK1	DDRGK1	DDRGK domain containing 1	dJ1187M17.3,UFBP1; chromosome 20 open reading frame 116; Dashurin
DDT	DDT | DDTL | LOC391322	D-dopachrome tautomerase | D-dopachrome tautomerase like |	DDCT,MIF2,MIF-2,D-DT; D-dopachrome decarboxylase | D-dopachrome decarboxylase-like protein |
DDX23	DDX23	DEAD-box helicase 23	U5 snRNP-specific 100-kD protein; Prp28,U5-100KD,PRPF28,SNRNP100; PRP28 homolog, yeast,DEAD (Asp-Glu-Ala-Asp) box polypeptide 23
DDX24	DDX24	DEAD-box helicase 24	DEAD/H (Asp-Glu-Ala-Asp/His) box polypeptide 24,DEAD (Asp-Glu-Ala-Asp) box polypeptide 24,DEAD (Asp-Glu-Ala-Asp) box helicase 24
DDX39A	DDX39A	DExD-box helicase 39A	DDXL,BAT1L,URH49; DEAD/H (Asp-Glu-Ala-Asp/His) box polypeptide 39,DEAD-box helicase 39A; UAP56-related helicase, 49 kDa
DDX3X	DDX3X	DEAD-box helicase 3 X-linked	Helicase-like protein 2; DEAD/H (Asp-Glu-Ala-Asp/His) box polypeptide 3,DEAD (Asp-Glu-Ala-Asp) box polypeptide 3, X-linked,DEAD (Asp-Glu-Ala-Asp) box helicase 3, X-linked; DBX,HLP2,DDX14,CAP-Rf
DDX41	DDX41	DEAD-box helicase 41	DEAD (Asp-Glu-Ala-Asp) box polypeptide 41; Abstrakt; ABS,MGC8828
DDX42	DDX42	DEAD-box helicase 42	DEAD (Asp-Glu-Ala-Asp) box polypeptide 42,DEAD (Asp-Glu-Ala-Asp) box helicase 42; RNAHP,RHELP,SF3b125,SF3B8; splicing factor 3b, subunit 8
DDX43	DDX43	DEAD-box helicase 43	DEAD (Asp-Glu-Ala-Asp) box polypeptide 43; cancer/testis antigen 13; HAGE,DKFZp434H2114,CT13
DDX46	DDX46 | DDX46_iso_1	DEAD-box helicase 46 |	KIAA0801,FLJ25329,PRPF5,Prp5; DEAD (Asp-Glu-Ala-Asp) box polypeptide 46 |
DDX6	DDX6	DEAD-box helicase 6	RCK,Rck/p54; DEAD/H (Asp-Glu-Ala-Asp/His) box polypeptide 6 (RNA helicase, 54kD),DEAD (Asp-Glu-Ala-Asp) box polypeptide 6,DEAD (Asp-Glu-Ala-Asp) box helicase 6
DECR1	DECR1	2,4-dienoyl-CoA reductase 1	2,4-dienoyl-CoA reductase 1, mitochondrial; short chain dehydrogenase/reductase family 18C, member 1; SDR18C1
DECR2	DECR2	2,4-dienoyl-CoA reductase 2	PDCR,SDR17C1; 2,4-dienoyl-CoA reductase 2, peroxisomal; short chain dehydrogenase/reductase family 17C, member 1
DEFA4	DEFA4	defensin alpha 4	HP-4; defensin, alpha 4, corticostatin
DEFB1	DEFB1	defensin beta 1	beta-defensin 1,beta defensin 1; HBD-1,DEFB-1,DEFB101,HBD1,BD1,MGC51822; defensin, beta 1
DEFB134	DEFB134	defensin beta 134	defensin, beta 134
DEGS1	DEGS1	delta 4-desaturase, sphingolipid 1	degenerative spermatocyte homolog 1, lipid desaturase (Drosophila); MLD,Des-1,DES1,FADS7,DEGS-1; sphingolipid delta(4)-desaturase 1,dihydroceramide desaturase 1
DENND2D	DENND2D	DENN domain containing 2D	DENN/MADD domain containing 2D; FLJ22457,RP5-1180E21.2
DEPTOR	DEPTOR	DEP domain containing MTOR interacting protein	DEP.6,FLJ12428; DEP domain containing 6
DERA	DERA	deoxyribose-phosphate aldolase	2-deoxyribose-5-phosphate aldolase homolog (C. elegans); CGI-26,DEOC
DERL1	DERL1	derlin 1	MGC3067,PRO2577,FLJ13784,DER1,DER-1,derlin-1; Der1-like domain family, member 1
DERL2	DERL2	derlin 2	Der1-like domain family, member 2; F-LAN-1,FLANa,F-LANa,CGI-101,derlin-2
DERL3	DERL3	derlin 3	FLJ43842,MGC71803,derlin-3,IZP6; chromosome 22 open reading frame 14,Der1-like domain family, member 3
DES	DES	desmin	intermediate filament protein,cardiomyopathy, dilated 1I; CMD1I,CSM1,CSM2,LGMD2R
DFFA	DFFA	DNA fragmentation factor subunit alpha	DNA fragmentation factor, 45 kD, alpha polypeptide,DNA fragmentation factor, 45kDa, alpha polypeptide; DNA fragmentation factor, 45 kD, alpha subunit; DFF-45,DFF45,ICAD,DFF1
DGKA	DGKA	diacylglycerol kinase alpha	DGK-alpha; diacylglycerol kinase, alpha (80kD),diacylglycerol kinase, alpha 80kDa
DGKB	DGKB	diacylglycerol kinase beta	KIAA0718,DGK,DGK-BETA; diacylglycerol kinase, beta (90kD),diacylglycerol kinase, beta 90kDa
DGKD	DGKD	diacylglycerol kinase delta	diacylglycerol kinase, delta (130kD),diacylglycerol kinase, delta 130kDa; KIAA0145,DGKdelta; diglyceride kinase
DGKE	DGKE	diacylglycerol kinase epsilon	DAGK6,DGK; diacylglycerol kinase, epsilon (64kD),diacylglycerol kinase, epsilon 64kDa
DGKG	DGKG	diacylglycerol kinase gamma	diacylglycerol kinase, gamma (90kD),diacylglycerol kinase, gamma 90kDa
DGKH	DGKH	diacylglycerol kinase eta	DGKeta
DGKI	DGKI	diacylglycerol kinase iota	DGK-IOTA
DGKQ	DGKQ	diacylglycerol kinase theta	DAGK,DAGK7; diacylglycerol kinase, theta (110kD),diacylglycerol kinase, theta 110kDa
DGKZ	DGKZ	diacylglycerol kinase zeta	DAGK5,hDGKzeta,DGK-ZETA,DAGK6; diacylglycerol kinase, zeta 104kDa
DGLUCY	DGLUCY	D-glutamate cyclase	FLJ39975; chromosome 14 open reading frame 159
DHCR24	DHCR24	24-dehydrocholesterol reductase	Delta(24)-sterol reductase,3beta-hydroxysterol delta24 reductase; desmosterol-to-cholesterol enzyme; KIAA0018,seladin-1
DHFR	DHFR	dihydrofolate reductase	DHFR1
DHH	DHH	desert hedgehog signaling molecule	HHG-3,MGC35145; desert hedgehog (Drosophila) homolog,desert hedgehog
DHRS2	DHRS2	dehydrogenase/reductase 2	dehydrogenase/reductase (SDR family) member 2; short chain dehydrogenase/reductase family 25C, member 1; HEP27,SDR25C1
DHRS3	DHRS3	dehydrogenase/reductase 3	short chain dehydrogenase/reductase family 16C, member 1,copy number amplified long noncoding RNA in papillary thyroid cancer 1; retSDR1,Rsdr1,SDR1,RDH17,SDR16C1,CNALPTC1; dehydrogenase/reductase (SDR family) member 3
DHRS4	DHRS4 | DHRS4L1 | DHRS4L2	dehydrogenase/reductase 4 | dehydrogenase/reductase 4 like 1 (pseudogene) | dehydrogenase/reductase 4 like 2	short chain dehydrogenase/reductase family 25C, member 2; SCAD-SRL,SDR-SRL,humNRDR,FLJ11008,SDR25C2; dehydrogenase/reductase (SDR family) member 4 | SDR25C4; dehydrogenase/reductase (SDR family) member 4 like 1,dehydrogenase/reductase 4 like 1; short chain dehydrogenase/reductase family 25C, member 4 | SDR25C3; dehydrogenase/reductase (SDR family) member 4 like 2; short chain dehydrogenase/reduct…
DHRS7B	DHRS7B	dehydrogenase/reductase 7B	dehydrogenase/reductase (SDR family) member 7B; short chain dehydrogenase/reductase family 32C, member 1; DKFZp566O084,MGC8916,CGI-93,SDR32C1
DHX15	DHX15	DEAH-box helicase 15	DEAD/H (Asp-Glu-Ala-Asp/His) box polypeptide 15,DEAH (Asp-Glu-Ala-His) box polypeptide 15,DEAH (Asp-Glu-Ala-His) box helicase 15; HRH2,DBP1,Prp43,PrPp43p,PRPF43
DHX29	DHX29	DExH-box helicase 29	DEAD/H (Asp-Glu-Ala-Asp/His) box polypeptide 29,DEAH-box helicase 29
DHX36	DHX36	DEAH-box helicase 36	DEAD/H (Asp-Glu-Ala-Asp/His) box polypeptide 36,DEAH (Asp-Glu-Ala-His) box polypeptide 36; RNA helicase associated with AU-rich element; MLEL1,KIAA1488,RHAU
DHX38	DHX38	DEAH-box helicase 38	DEAD/H (Asp-Glu-Ala-Asp/His) box polypeptide 38,DEAH (Asp-Glu-Ala-His) box polypeptide 38; pre-mRNA processing factor 16; Prp16,KIAA0224,hPrp16,PRPF16
DHX8	DHX8	DEAH-box helicase 8	HRH1,Prp22,PRPF22,Dhr2; DEAD/H (Asp-Glu-Ala-Asp/His) box polypeptide 8 (RNA helicase),DEAH (Asp-Glu-Ala-His) box polypeptide 8
DHX9	DHX9	DExH-box helicase 9	RHA; NDH II,RNA helicase A,leukophysin,nuclear DNA helicase II; DEAD/H (Asp-Glu-Ala-Asp/His) box polypeptide 9,DEAH (Asp-Glu-Ala-His) box helicase 9
DIABLO	DIABLO	diablo IAP-binding mitochondrial protein	second mitochondria-derived activator of caspase; SMAC,DIABLO-S,FLJ25049,FLJ10537,DFNA64; diablo, IAP-binding mitochondrial protein
DIAPH1	DIAPH1	diaphanous related formin 1	mammalian diaphanous related formin 1; diaphanous (Drosophila, homolog) 1,diaphanous homolog 1 (Drosophila); hDIA1,LFHL1,mDia1
DICER1	DICER1	dicer 1, ribonuclease III	Dicer,KIAA0928,K12H4.8-LIKE,HERNA; Dicer1, Dcr-1 homolog (Drosophila),multinodular goitre 1,dicer 1, ribonuclease type III; dicer 1, double-stranded RNA-specific endoribonuclease
DIDO1	DIDO1	death inducer-obliterator 1	chromosome 20 open reading frame 158,death associated transcription factor 1; DIO1,dJ885L7.8,FLJ11265,KIAA0333,DIO-1,BYE1
DIPK2B	DIPK2B	divergent protein kinase domain 2B	FLJ14103,DIA1R; chromosome X open reading frame 36
DIS3	DIS3	DIS3 homolog, exosome endoribonuclease and 3'-5' exoribonuclease	exosome component 11; KIAA1008,DIS3 mitotic control homolog (S. cerevisiae); dis3p,RRP44,EXOSC11
DISC1	DISC1 | TSNAX-DISC1	DISC1 scaffold protein | TSNAX-DISC1 readthrough (NMD candidate)	disrupted in schizophrenia 1 |
DKC1	DKC1	dyskerin pseudouridine synthase 1	H/ACA ribonucleoprotein complex subunit 4; dyskeratosis congenita 1, dyskerin; XAP101,dyskerin,NAP57,NOLA4,Cbf5
DKK1	DKK1	dickkopf WNT signaling pathway inhibitor 1	SK,DKK-1; dickkopf (Xenopus laevis) homolog 1,dickkopf 1 homolog (Xenopus laevis)
DKK2	DKK2	dickkopf WNT signaling pathway inhibitor 2	dickkopf (Xenopus laevis) homolog 2,dickkopf 2 homolog (Xenopus laevis)
DKK4	DKK4	dickkopf WNT signaling pathway inhibitor 4	dickkopf (Xenopus laevis) homolog 4,dickkopf homolog 4 (Xenopus laevis)
DLAT	DLAT	dihydrolipoamide S-acetyltransferase	PDC-E2,E2; E2 component of pyruvate dehydrogenase complex,dihydrolipoyllysine-residue acetyltransferase
DLD	DLD	dihydrolipoamide dehydrogenase	dihydrolipoamide dehydrogenase (E3 component of pyruvate dehydrogenase complex, 2-oxo-glutarate complex, branched chain keto acid dehydrogenase complex); DLDH,E3,OGDC-E3; E3 component of pyruvate dehydrogenase complex, 2-oxo-glutarate complex, branched chain keto acid dehydrogenase complex
DLG1	DLG1	discs large MAGUK scaffold protein 1	SAP97,SAP-97,hdlg,DLGH1,dJ1061C18.1.1; discs, large homolog 1 (Drosophila),discs large homolog 1, scribble cell polarity complex component; discs large homolog 1,presynaptic protein SAP97,synapse-associated protein 97
DLG3	DLG3	discs large MAGUK scaffold protein 3	NE-Dlg,SAP102,SAP-102,NEDLG,KIAA1232,MRX90,PPP1R82; neuroendocrine-dlg,protein phosphatase 1, regulatory subunit 82,synapse associated protein 102; discs, large homolog 3 (neuroendocrine-dlg, Drosophila),discs, large homolog 3 (Drosophila),discs large homolog 3
DLG4	DLG4	discs large MAGUK scaffold protein 4	discs, large homolog 4 (Drosophila),discs large homolog 4; PSD-95,PSD95,SAP90,SAP-90
DLGAP2	DLGAP2	DLG associated protein 2	DAP-2; discs, large (Drosophila) homolog-associated protein 2,discs large homolog associated protein 2,ERICH1 antisense RNA 1,chromosome 8 open reading frame 68,ERICH1 antisense RNA 1 (non-protein coding)
DLGAP5	DLGAP5	DLG associated protein 5	discs, large homolog 7 (Drosophila),discs, large (Drosophila) homolog-associated protein 5,discs large homolog associated protein 5; KIAA0008,DLG1,HURP
DLK1	DLK1	delta like non-canonical Notch ligand 1	FA1,pG2,Pref-1,ZOG,Delta1; delta-like homolog (Drosophila),delta-like 1 homolog (Drosophila)
DLL1	DLL1	delta like canonical Notch ligand 1	delta (Drosophila)-like 1,delta-like 1 (Drosophila)
DLL3	DLL3	delta like canonical Notch ligand 3	SCDO1; delta (Drosophila)-like 3,delta-like 3 (Drosophila)
DLL4	DLL4	delta like canonical Notch ligand 4	delta-like 4 homolog (Drosophila),delta-like 4 (Drosophila)
DLST	DLST | DLSTP1	dihydrolipoamide S-succinyltransferase | dihydrolipoamide S-succinyltransferase pseudogene 1	Dihydrolipoyllysine-residue succinyltransferase,2-oxoglutarate dehydrogenase complex component E2; dihydrolipoamide S-succinyltransferase (E2 component of 2-oxo-glutarate complex); OGDC-E2,KGD2 | dihydrolipoamide S-succinyltransferase pseudogene (E2 component of 2-oxo-glutarate complex)
DLX1	DLX1	distal-less homeobox 1	distal-less homeo box 1
DLX5	DLX5	distal-less homeobox 5	distal-less homeo box 5
DMAP1	DMAP1	DNA methyltransferase 1 associated protein 1	DNMAP1,FLJ11543,KIAA1425,DNMTAP1,EAF2,MEAF2,SWC4
DMBT1	DMBT1	deleted in malignant brain tumors 1	salivary agglutinin,salivary scavenger and agglutinin,vomeroglandin,hensin,muclin; GP340,SALSA,Gp-340
DMD	DMD	dystrophin	BMD,DXS142,DXS164,DXS206,DXS230,DXS239,DXS268,DXS269,DXS270,DXS272; muscular dystrophy, Duchenne and Becker types; dystrophin (muscular dystrophy, Duchenne and Becker types), includes DXS142, DXS164, DXS206, DXS230, DXS239, DXS268, DXS269, DXS270, DXS272,mental retardation, X-linked 85
DNAH14	DNAH14	dynein axonemal heavy chain 14	Dnahc14,HL-18,HL18,DKFZp781B1548,MGC27277; dynein, axonemal, heavy polypeptide 14,chromosome 1 open reading frame 67
DNAH6	DNAH6	dynein axonemal heavy chain 6	dynein, axonemal, heavy polypeptide 6,dynein heavy chain-like 1; Dnahc6,HL-2,FLJ37357
DNAH7	DNAH7	dynein axonemal heavy chain 7	dynein, axonemal, heavy polypeptide 7; KIAA0944
DNAJA1	DNAJA1	DnaJ heat shock protein family (Hsp40) member A1	neural precursor cell expressed, developmentally down-regulated 7; DnaJ (Hsp40) homolog, subfamily A, member 1; HSPF4,hdj-2,dj-2,NEDD7
DNAJA2	DNAJA2	DnaJ heat shock protein family (Hsp40) member A2	DnaJ (Hsp40) homolog, subfamily A, member 2; HIRIP4,DNAJ,CPR3,DNJ3
DNAJB1	DNAJB1	DnaJ heat shock protein family (Hsp40) member B1	radial spoke 16 homolog B (Chlamydomonas); Hsp40,Sis1,RSPH16B; DnaJ (Hsp40) homolog, subfamily B, member 1
DNAJB11	DNAJB11	DnaJ heat shock protein family (Hsp40) member B11	EDJ,HEDJ,ERdj3; DnaJ (Hsp40) homolog, subfamily B, member 11
DNAJB12	DNAJB12	DnaJ heat shock protein family (Hsp40) member B12	DJ10,FLJ20027; DnaJ (Hsp40) homolog, subfamily B, member 12
DNAJB2	DNAJB2	DnaJ heat shock protein family (Hsp40) member B2	DnaJ (Hsp40) homolog, subfamily B, member 2; HSPF3,CMT2T
DNAJC1	DNAJC1	DnaJ heat shock protein family (Hsp40) member C1	DNAJL1,ERdj1,MTJ1; DnaJ (Hsp40) homolog, subfamily C, member 1
DNAJC10	DNAJC10	DnaJ heat shock protein family (Hsp40) member C10	protein disulfide isomerase family A, member 19; ERdj5,PDIA19; DnaJ (Hsp40) homolog, subfamily C, member 10
DNAJC11	DNAJC11	DnaJ heat shock protein family (Hsp40) member C11	DnaJ (Hsp40) homolog, subfamily C, member 11; FLJ10737
DNAJC13	DNAJC13	DnaJ heat shock protein family (Hsp40) member C13	RME8,KIAA0678; DnaJ (Hsp40) homolog, subfamily C, member 13
DNAJC3	DNAJC3	DnaJ heat shock protein family (Hsp40) member C3	interferon-induced, double-stranded RNA-activated protein kinase inhibitor,protein kinase inhibitor of 58 kDa,endoplasmic reticulum DNA J domain-containing protein 6; DnaJ (Hsp40) homolog, subfamily C, member 3; P58,P58IPK,HP58,ERdj6,p58(IPK)
DNAJC5	DNAJC5	DnaJ heat shock protein family (Hsp40) member C5	FLJ00118,FLJ13070,DNAJC5A; ceroid-lipofuscinosis, neuronal 4 (Kufs disease),DnaJ (Hsp40) homolog, subfamily C, member 5
DNAJC7	DNAJC7	DnaJ heat shock protein family (Hsp40) member C7	TPR2; DnaJ (Hsp40) homolog, subfamily C, member 7
DNASE1L1	DNASE1L1	deoxyribonuclease 1 like 1	DNAS1L1,XIB,DNASEX; deoxyribonuclease I-like 1; DNase X
DNASE2	DNASE2	deoxyribonuclease 2, lysosomal	deoxyribonuclease II, lysosomal
DNER	DNER	delta/notch like EGF repeat containing	UNQ26,bet; delta/notch-like EGF repeat containing
DNM1	DNM1	dynamin 1
DNM1L	DNM1L	dynamin 1 like	DRP1,DVLP,HDYNIV,DYMPLE,VPS1
DNM2	DNM2	dynamin 2	dynamin II,cytoskeletal protein; DYNII,DYN2,CMTDIB,CMTDI1,DI-CMTB,CMT2M
DNM3	DNM3	dynamin 3	Dyna III; KIAA0820
DNMT1	DNMT1	DNA methyltransferase 1	MCMT,CXXC9; DNA (cytosine-5-)-methyltransferase 1
DNMT3A	DNMT3A	DNA methyltransferase 3 alpha	DNA (cytosine-5-)-methyltransferase 3 alpha
DNMT3B	DNMT3B	DNA methyltransferase 3 beta	DNA (cytosine-5-)-methyltransferase 3 beta
DNMT3L	DNMT3L	DNA methyltransferase 3 like	cytosine-5-methyltransferase 3-like protein; MGC1090; DNA (cytosine-5-)-methyltransferase 3-like
DNTT	DNTT	DNA nucleotidylexotransferase	Terminal deoxynucleotidyltransferase; deoxynucleotidyltransferase, terminal; TDT,TdT
DOCK1	DOCK1	dedicator of cytokinesis 1	DOwnstream of CrK; DOCK180,ced5; dedicator of cyto-kinesis 1
DOCK10	DOCK10	dedicator of cytokinesis 10	zizimin3; ZIZ3,KIAA0694
DOCK2	DOCK2	dedicator of cytokinesis 2	KIAA0209; dedicator of cyto-kinesis 2
DOCK3	DOCK3	dedicator of cytokinesis 3	KIAA0299,MOCA,PBP; dedicator of cyto-kinesis 3
DOCK4	DOCK4	dedicator of cytokinesis 4	FLJ34238,KIAA0716
DOCK8	DOCK8	dedicator of cytokinesis 8	FLJ00026,FLJ00152,ZIR8,FLJ00346
DOCK9	DOCK9	dedicator of cytokinesis 9	zizimin1; KIAA1058,ZIZ1
DOK3	DOK3	docking protein 3	FLJ22570
DOK6	DOK6	docking protein 6	docking protein 5-like; MGC20785,HsT3226
DPP4	DPP4	dipeptidyl peptidase 4	DPPIV; dipeptidylpeptidase IV (CD26, adenosine deaminase complexing protein 2),adenosine deaminase complexing protein 2,dipeptidyl-peptidase 4
DPP7	DPP7	dipeptidyl peptidase 7	DPPII,DPP2; dipeptidylpeptidase 7
DPPA3	DPPA3	developmental pluripotency associated 3	Stella,Pgc7
DPPA4	DPPA4	developmental pluripotency associated 4	FLJ10713
DPPA5	DPPA5	developmental pluripotency associated 5	Esg1
DPT	DPT	dermatopontin
DPY30	DPY30	dpy-30 histone methyltransferase complex regulatory subunit	dpy-30 homolog (C. elegans); Saf19,HDPY-30,Cps25
DPYD	DPYD	dihydropyrimidine dehydrogenase	DPD,DHPDHase; Dihydrothymine dehydrogenase,Dihydrouracil dehydrogenase
DPYSL2	DPYSL2	dihydropyrimidinase like 2	dihydropyrimidinase-like 2; DRP-2,DHPRP2,CRMP2,DRP2
DR1	DR1	down-regulator of transcription 1	NC2-BETA,NC2B,NCB2; down-regulator of transcription 1, TBP-binding (negative cofactor 2); negative cofactor 2,negative cofactor 2 beta
DRAM1	DRAM1	DNA damage regulated autophagy modulator 1	FLJ11259,DRAM; DNA-damage regulated autophagy modulator 1; damage-regulated autophagy modulator
DRAP1	DRAP1	DR1 associated protein 1	negative cofactor 2 alpha,DR1-associated corepressor; NC2-alpha
DRAXIN	DRAXIN	dorsal inhibitory axon guidance protein	chromosome 1 open reading frame 187; dorsal repulsive axon guidance protein,neural tissue-specific cysteine-rich protein; FLJ34999,Neucrin
DRD1	DRD1	dopamine receptor D1	dopamine D1 receptor; D1R
DRD2	DRD2	dopamine receptor D2	dopamine D2 receptor; D2R
DRD4	DRD4	dopamine receptor D4
DSC2	DSC2	desmocollin 2	CDHF2
DSC3	DSC3	desmocollin 3	CDHF3,DSC,DSC1,DSC2
DSCAM	DSCAM	DS cell adhesion molecule	CHD2-42,CHD2-52; Down syndrome cell adhesion molecule
DSCAML1	DSCAML1	DS cell adhesion molecule like 1	Down syndrome cell adhesion molecule like 1; KIAA1132
DSE	DSE	dermatan sulfate epimerase	squamous cell carcinoma antigen recognized by T cells 2; DSEPI,DS-Epi1
DSG3	DSG3	desmoglein 3	pemphigus vulgaris antigen; CDHF6; desmoglein 3 (pemphigus vulgaris antigen)
DSP	DSP	desmoplakin	KPPS2,PPKS2,DPI,DPII; desmoplakin (DPI, DPII)
DST	DST	dystonin	BP240,KIAA0728,FLJ21489,FLJ13425,FLJ32235,FLJ30627,CATX-15,BPA,MACF2; bullous pemphigoid antigen 1, 230/240kDa
DTL	DTL	denticleless E3 ubiquitin protein ligase homolog	denticleless homolog (Drosophila),denticleless E3 ubiquitin protein ligase homolog (Drosophila); RAMP,L2DTL,DCAF2,CDT2; RA regulated nuclear matrix associated protein,DDB1 and CUL4 associated factor 2
DTNA	DTNA	dystrobrevin alpha	D18S892E,DTN,DTN-1,DTN-2,DTN-3,DRP3; dystrobrevin, alpha; dystrophin-related protein 3
DTNBP1	DTNBP1	dystrobrevin binding protein 1	Dysbindin,My031,HPS7,DBND,BLOC1S8; dysbindin-1,biogenesis of lysosomal organelles complex-1, subunit 8
DTX1	DTX1	deltex E3 ubiquitin ligase 1	hDx-1,RNF140; deltex homolog 1 (Drosophila)
DTX3	DTX3	deltex E3 ubiquitin ligase 3	deltex 3 homolog (Drosophila),deltex homolog 3 (Drosophila); FLJ34766,RNF154
DTX3L	DTX3L	deltex E3 ubiquitin ligase 3L	deltex 3-like (Drosophila); BBAP,RNF143; rhysin 2
DTX4	DTX4	deltex E3 ubiquitin ligase 4	KIAA0937,RNF155; deltex homolog 4 (Drosophila)
DUOX1	DUOX1	dual oxidase 1	NOXEF1,THOX1,LNOX1; NADPH thyroid oxidase 1,flavoprotein NADPH oxidase,nicotinamide adenine dinucleotide phosphate oxidase
DUSP1	DUSP1	dual specificity phosphatase 1	HVH1,CL100,MKP-1
DUSP10	DUSP10	dual specificity phosphatase 10	MKP-5,MKP5
DUSP16	DUSP16	dual specificity phosphatase 16	MAPK phosphatase-7; MKP-7,KIAA1700,MKP7
DUSP2	DUSP2	dual specificity phosphatase 2	PAC-1
DUSP3	DUSP3	dual specificity phosphatase 3	vaccinia virus phosphatase VH1-related
DUSP4	DUSP4	dual specificity phosphatase 4	HVH2,MKP-2,TYP; VH1 homologous phosphatase 2,MAP kinase phosphatase 2
DUSP5	DUSP5	dual specificity phosphatase 5	HVH3
DUSP6	DUSP6	dual specificity phosphatase 6	MKP-3,PYST1
DUSP8	DUSP8	dual specificity phosphatase 8	serine/threonine specific protein phosphatase,H1 phosphatase, vaccinia virus homolog; HVH-5,HB5,FLJ42958; chromosome 11 open reading frame 81
DVL2	DVL2	dishevelled segment polarity protein 2	dishevelled 2 (homologous to Drosophila dsh),dishevelled, dsh homolog 2 (Drosophila)
DVL3	DVL3	dishevelled segment polarity protein 3	dishevelled 3 (homologous to Drosophila dsh),dishevelled, dsh homolog 3 (Drosophila); KIAA0208
DYNC1H1	DYNC1H1	dynein cytoplasmic 1 heavy chain 1	Dnchc1,HL-3,p22,DHC1,CMT2O; dynein, cytoplasmic, heavy polypeptide 1
DYNC1I1	DYNC1I1	dynein cytoplasmic 1 intermediate chain 1	DNCIC1; dynein, cytoplasmic, intermediate polypeptide 1
DYNC1I2	DYNC1I2	dynein cytoplasmic 1 intermediate chain 2	dynein, cytoplasmic, intermediate polypeptide 2; DIC74
DYNC1LI1	DYNC1LI1	dynein cytoplasmic 1 light intermediate chain 1	dynein, cytoplasmic, light intermediate polypeptide 1
DYNC1LI2	DYNC1LI2	dynein cytoplasmic 1 light intermediate chain 2	dynein, cytoplasmic, light intermediate polypeptide 2
DYNC2H1	DYNC2H1	dynein cytoplasmic 2 heavy chain 1	dynein, cytoplasmic, heavy polypeptide 2; hdhc11,DHC2,DHC1b,DYH1B
DYNLL1	DYNLL1	dynein light chain LC8-type 1	hdlc1,DLC1,PIN,LC8,DLC8; dynein, cytoplasmic, light polypeptide 1
DYNLL2	DYNLL2	dynein light chain LC8-type 2	MGC17810,Dlc2,DNCL1B,RSPH22; radial spoke 22 homolog (Chlamydomonas)
DYNLT1	DYNLT1	dynein light chain Tctex-type 1	t-complex-associated-testis-expressed 1-like 1; Tctex-1,TCTEX1
DYRK1A	DYRK1A	dual specificity tyrosine phosphorylation regulated kinase 1A	dual-specificity tyrosine-(Y)-phosphorylation regulated kinase 1A,dual specificity tyrosine-(Y)-phosphorylation regulated kinase 1A
DYSF	DYSF	dysferlin	FER1L1; fer-1-like family member 1; limb girdle muscular dystrophy 2B (autosomal recessive)
DZIP1	DZIP1	DAZ interacting zinc finger protein 1	DAZ interacting protein 1; KIAA0996,DZIP
DZIP3	DZIP3	DAZ interacting zinc finger protein 3	human RNA-binding ubiquitin ligase of 138 kDa,protein phosphatase 1, regulatory subunit 66; DAZ interacting protein 3, zinc finger; hRUL138,PPP1R66
E2F1	E2F1	E2F transcription factor 1	retinoblastoma-binding protein 3 (E2F-like); RBP3
E2F3	E2F3	E2F transcription factor 3
E2F4	E2F4	E2F transcription factor 4	E2F-4; E2F transcription factor 4, p107/p130-binding
E2F5	E2F5	E2F transcription factor 5	E2F transcription factor 5, p130-binding
EBI3	EBI3	Epstein-Barr virus induced 3	IL27B,IL35B; IL27 subunit,IL35 subunit
EBP	EBP	EBP cholestenol delta-isomerase	CPX,CPXD,CHO2; 3-beta-hydroxysteroid-delta-8,delta-7-isomerase,Chondrodysplasia punctata-2, X-linked dominant (Happle syndrome),sterol 8-isomerase; emopamil-binding protein (sterol isomerase),emopamil binding protein (sterol isomerase)
ECHS1	ECHS1	enoyl-CoA hydratase, short chain 1	SCEH; short chain enoyl-CoA hydratase; enoyl Coenzyme A hydratase, short chain, 1, mitochondrial,enoyl-CoA hydratase, short chain, 1, mitochondrial
ECI1	ECI1	enoyl-CoA delta isomerase 1	3,2 trans-enoyl-CoA isomerase; dodecenoyl-Coenzyme A delta isomerase (3,2 trans-enoyl-Coenzyme A isomerase),dodecenoyl-CoA isomerase
ECI2	ECI2	enoyl-CoA delta isomerase 2	ACBD2,DRS1,HCA88; peroxisomal D3,D2-enoyl-CoA isomerase; acyl-Coenzyme A binding domain containing 2,Hepatocellular carcinoma-associated antigen 88
ECSIT	ECSIT	ECSIT signaling integrator	signaling intermediate in Toll pathway evolutionarily conserved ortholog (mouse); ECSIT homolog (Drosophila),ECSIT signalling integrator; SITPEC
EDA	EDA	ectodysplasin A	EDA1,XLHED,HED,XHED,ED1-A1,ED1-A2,EDA-A1,EDA-A2; ectodermal dysplasia 1, anhidrotic,oligodontia 1
EDEM1	EDEM1	ER degradation enhancing alpha-mannosidase like protein 1	KIAA0212,EDEM; ER degradation enhancer, mannosidase alpha-like 1
EDEM2	EDEM2 | MMP24-AS1-EDEM2	ER degradation enhancing alpha-mannosidase like protein 2 |	FLJ10783,bA4204.1; chromosome 20 open reading frame 31,ER degradation enhancer, mannosidase alpha-like 2 |
EDEM3	EDEM3	ER degradation enhancing alpha-mannosidase like protein 3	chromosome 1 open reading frame 22,ER degradation enhancer, mannosidase alpha-like 3
EDIL3	EDIL3	EGF like repeats and discoidin domains 3	EGF-like repeats and discoidin I-like domains 3; DEL1
EDN1	EDN1	endothelin 1	ET1
EDN3	EDN3	endothelin 3	ET3
EDNRA	EDNRA	endothelin receptor type A	ET-A,ETA-R,hET-AR
EDNRB	EDNRB	endothelin receptor type B	ETB
EEA1	EEA1	early endosome antigen 1	ZFYVE2; early endosome antigen 1, 162kD
EED	EED	embryonic ectoderm development	WD protein associating with integrin cytoplasmic tails 1; WAIT-1,HEED
EEF2K	EEF2K	eukaryotic elongation factor 2 kinase	eEF-2K,CaMKIII
EFEMP2	EFEMP2	EGF containing fibulin extracellular matrix protein 2	FBLN4,UPH1; fibulin 4; EGF-containing fibulin-like extracellular matrix protein 2,EGF containing fibulin like extracellular matrix protein 2
EFNA1	EFNA1	ephrin A1	ephrin-A1; EPH-related receptor tyrosine kinase ligand 1,Tumor necrosis factor alpha-induced protein 4,gastric cancer metastasis associated long noncoding RNA; LERK1,ECKLG,GMAN
EFNA2	EFNA2	ephrin A2	EPH-related receptor tyrosine kinase ligand 6; ELF-1,LERK6; ephrin-A2
EFNA3	EFNA3 | EFNA4-EFNA3	ephrin A3 |	EPH-related receptor tyrosine kinase ligand 3; LERK3,Ehk1-L; ephrin-A3 |
EFNA4	ADAM15-EFNA4 | EFNA4 | EFNA4-EFNA3	| ephrin A4 |	| ephrin-A4; LERK4; EPH-related receptor tyrosine kinase ligand 4 |
EFNA5	EFNA5	ephrin A5	EPH-related receptor tyrosine kinase ligand 7; AF1,LERK7; ephrin-A5
EFNB1	EFNB1	ephrin B1	EPH-related receptor tyrosine kinase ligand 2; LERK2,Elk-L; craniofrontonasal syndrome (craniofrontonasal dysplasia),ephrin-B1
EFNB2	EFNB2	ephrin B2	ephrin-B2; LERK5,Htk-L,HTKL,MGC126226,MGC126227,MGC126228; HTK ligand,ligand of eph-related kinase 5,eph-related receptor tyrosine kinase ligand 5
EFNB3	EFNB3	ephrin B3	ephrin-B3; EPH-related receptor tyrosine kinase ligand 8; LERK-8
EFTUD2	EFTUD2	elongation factor Tu GTP binding domain containing 2	U5 snRNP specific protein, 116 kD,116 kDa U5 small nuclear ribonucleoprotein component; U5-116KD,Snrp116,Snu114,SNRNP116
EGF	EGF	epidermal growth factor	Pro-epidermal growth factor; epidermal growth factor (beta-urogastrone)
EGFR	EGFR	epidermal growth factor receptor	erythroblastic leukemia viral (v-erb-b) oncogene homolog (avian),erb-b2 receptor tyrosine kinase 1; epidermal growth factor receptor (avian erythroblastic leukemia viral (v-erb-b) oncogene homolog); ERBB1,ERRP
EGLN1	EGLN1	egl-9 family hypoxia inducible factor 1	HIF prolyl hydroxylase 2; EGL nine (C.elegans) homolog 1,egl nine homolog 1 (C. elegans),egl-9 family hypoxia-inducible factor 1; SM-20,PHD2,ZMYND6,HIFPH2
EGLN3	EGLN3	egl-9 family hypoxia inducible factor 3	egl nine homolog 3 (C. elegans); PHD3,HIFPH3; HIF prolyl hydroxylase 3
EGR1	EGR1	early growth response 1	nerve growth factor-induced protein A,transcription factor ETR103,zinc finger gene 225,early growth response protein 1; TIS8,G0S30,NGFI-A,KROX-24,ZIF-268,AT225,225
EGR2	EGR2	early growth response 2	early growth response 2 (Krox-20 homolog, Drosophila); Krox-20 homolog, Drosophila
EHBP1L1	EHBP1L1	EH domain binding protein 1 like 1	DKFZp762C186,TANGERIN
EHD1	EHD1	EH domain containing 1	H-PAST,HPAST1,FLJ42622,FLJ44618; testilin
EHD4	EHD4	EH domain containing 4
EHHADH	EHHADH	enoyl-CoA hydratase and 3-hydroxyacyl CoA dehydrogenase	enoyl-Coenzyme A, hydratase/3-hydroxyacyl Coenzyme A dehydrogenase
EHMT1	EHMT1	euchromatic histone lysine methyltransferase 1	Eu-HMTase1,FLJ12879,KIAA1876,bA188C12.1,KMT1D,FLJ40292,GLP; euchromatic histone methyltransferase 1,EHMT1 intronic transcript 1
EHMT2	EHMT2	euchromatic histone lysine methyltransferase 2	G9A,Em:AF134726.3,NG36/G9a,KMT1C; chromosome 6 open reading frame 30,HLA-B associated transcript 8
EIF1AY	EIF1AY	eukaryotic translation initiation factor 1A Y-linked	eukaryotic translation initiation factor 1A, Y chromosome
EIF2A	EIF2A	eukaryotic translation initiation factor 2A	EIF-2A; eukaryotic translation initiation factor 2A, 65kDa
EIF2AK1	EIF2AK1	eukaryotic translation initiation factor 2 alpha kinase 1	HRI,KIAA1369,hHRI,HCR; heme regulated initiation factor 2 alpha kinase,Heme-regulated inhibitor,hemin-controlled repressor
EIF2AK2	EIF2AK2	eukaryotic translation initiation factor 2 alpha kinase 2	PKR,PPP1R83; protein phosphatase 1, regulatory subunit 83,Protein Kinase RNA-activated,protein kinase RNA-regulated,Protein Kinase R; protein kinase, interferon-inducible double stranded RNA dependent
EIF2AK3	EIF2AK3	eukaryotic translation initiation factor 2 alpha kinase 3	PRKR-like endoplasmic reticulum kinase,pancreatic eIF-2alpha kinase,PKR-like ER kinase; PEK,PERK
EIF2AK4	EIF2AK4	eukaryotic translation initiation factor 2 alpha kinase 4	GCN2,KIAA1338; eIF-2-alpha kinase
EIF2B1	EIF2B1	eukaryotic translation initiation factor 2B subunit alpha	EIF-2Balpha,EIF-2B,EIF2BA,EIF2Balpha; eukaryotic translation initiation factor 2B, subunit 1 (alpha, 26kD),eukaryotic translation initiation factor 2B, subunit 1 alpha, 26kDa
EIF2B4	EIF2B4	eukaryotic translation initiation factor 2B subunit delta	EIF2Bdelta,EIF-2B,DKFZP586J0119,EIF2B; eukaryotic translation initiation factor 2B, subunit 4 (delta, 67kD),eukaryotic translation initiation factor 2B, subunit 4 delta, 67kDa
EIF2B5	EIF2B5	eukaryotic translation initiation factor 2B subunit epsilon	EIF2Bepsilon,EIF-2B; eukaryotic translation initiation factor 2B, subunit 5 (epsilon, 82kD),eukaryotic translation initiation factor 2B, subunit 5 epsilon, 82kDa
EIF2S1	EIF2S1	eukaryotic translation initiation factor 2 subunit alpha	EIF-2alpha,EIF2A; eukaryotic translation initiation factor 2, subunit 1 (alpha, 35kD ),eukaryotic translation initiation factor 2, subunit 1 alpha, 35kDa
EIF2S2	EIF2S2	eukaryotic translation initiation factor 2 subunit beta	EIF2beta,PPP1R67; protein phosphatase 1, regulatory subunit 67; eukaryotic translation initiation factor 2, subunit 2 (beta, 38kD ),eukaryotic translation initiation factor 2, subunit 2 beta, 38kDa
EIF2S3	EIF2S3	eukaryotic translation initiation factor 2 subunit gamma	eukaryotic translation initiation factor 2G; EIF2gamma,EIF2; eukaryotic translation initiation factor 2, subunit 3 (gamma, 52kD),eukaryotic translation initiation factor 2, subunit 3 gamma, 52kDa
EIF3A	EIF3A	eukaryotic translation initiation factor 3 subunit A	eukaryotic translation initiation factor 3, subunit 10 theta, 150/170kDa,eukaryotic translation initiation factor 3, subunit A; eIF3-theta,eIF3-p170,KIAA0139,TIF32
EIF3C	EIF3C | EIF3CL	eukaryotic translation initiation factor 3 subunit C | eukaryotic translation initiation factor 3 subunit C like	eIF3-p110; eukaryotic translation initiation factor 3, subunit 8, 110kDa,eukaryotic translation initiation factor 3, subunit C | eukaryotic translation initiation factor 3, subunit C-like
EIF3D	EIF3D	eukaryotic translation initiation factor 3 subunit D	eukaryotic translation initiation factor 3, subunit 7 zeta, 66/67kDa,eukaryotic translation initiation factor 3, subunit D; eIF3-p66,eIF3-zeta
EIF3I	EIF3I	eukaryotic translation initiation factor 3 subunit I	TRIP-1,eIF3-beta,eIF3-p36; eukaryotic translation initiation factor 3, subunit 2 beta, 36kDa,eukaryotic translation initiation factor 3, subunit I
EIF3J	EIF3J	eukaryotic translation initiation factor 3 subunit J	eIF3-p35,eIF3-alpha; eukaryotic translation initiation factor 3, subunit 1 alpha, 35kDa,eukaryotic translation initiation factor 3, subunit J
EIF4A1	EIF4A1 | SENP3-EIF4A1	eukaryotic translation initiation factor 4A1 | SENP3-EIF4A1 readthrough (NMD candidate)	eukaryotic translation initiation factor 4A, isoform 1; DDX2A,EIF-4A |
EIF4A2	EIF4A2	eukaryotic translation initiation factor 4A2	DDX2B,EIF4A,BM-010; eukaryotic translation initiation factor 4A, isoform 2
EIF4A3	EIF4A3	eukaryotic translation initiation factor 4A3	DEAD (Asp-Glu-Ala-Asp) box polypeptide 48,eukaryotic translation initiation factor 4A, isoform 3; KIAA0111,EIF4AIII,Fal1
EIF4E	EIF4E	eukaryotic translation initiation factor 4E	EIF4E1
EIF4E2	EIF4E2	eukaryotic translation initiation factor 4E family member 2	IF4e,4EHP; eukaryotic translation initiation factor 4E-like 3
EIF4E3	EIF4E3	eukaryotic translation initiation factor 4E family member 3	eukaryotic translation initiation factor 4E member 3; MGC39820
EIF4EBP1	EIF4EBP1	eukaryotic translation initiation factor 4E binding protein 1	phosphorylated heat- and acid-stable protein regulated by insulin 1; PHAS-I,4E-BP1
EIF4EBP2	EIF4EBP2	eukaryotic translation initiation factor 4E binding protein 2
EIF4EBP3	ANKHD1-EIF4EBP3 | EIF4EBP3	ANKHD1-EIF4EBP3 readthrough | eukaryotic translation initiation factor 4E binding protein 3	MASK-BP3 | 4E-BP3
EIF4G1	EIF4G1	eukaryotic translation initiation factor 4 gamma 1	p220,PARK18; eukaryotic translation initiation factor 4 gamma, 1
EIF4G3	EIF4G3	eukaryotic translation initiation factor 4 gamma 3	eukaryotic translation initiation factor 4 gamma, 3; eIF4GII
EIF4H	EIF4H	eukaryotic translation initiation factor 4H	WSCR1,KIAA0038; Williams-Beuren syndrome chromosome region 1
EIF5A	EIF5A | EIF5AL1	eukaryotic translation initiation factor 5A | eukaryotic translation initiation factor 5A like 1	EIF5A1,EIF-5A,MGC99547,MGC104255 | bA342M3.3; eukaryotic translation initiation factor 5A pseudogene 1
EIF5B	EIF5B	eukaryotic translation initiation factor 5B	IF2,KIAA0741,DKFZp434I036,FLJ10524; translation initiation factor IF2
EIF6	EIF6	eukaryotic translation initiation factor 6	integrin beta 4 binding protein; p27BBP,b(2)gcn
ELANE	ELANE	elastase, neutrophil expressed	neutrophil elastase,leukocyte elastase,medullasin,PMN Elastase,polymorphonuclear leukocyte elastase; elastase 2, neutrophil; NE,HNE,HLE,PMN-E
ELAVL1	ELAVL1	ELAV like RNA binding protein 1	ELAV (embryonic lethal, abnormal vision, Drosophila)-like 1 (Hu antigen R); embryonic lethal, abnormal vision, drosophila, homolog-like 1,Hu antigen R,Human antigen R; HuR,Hua,MelG
ELAVL4	ELAVL4	ELAV like RNA binding protein 4	PNEM; Hu antigen D; ELAV (embryonic lethal, abnormal vision, Drosophila)-like 4 (Hu antigen D),ELAV (embryonic lethal, abnormal vision, Drosophila)-like 4,ELAV like neuron-specific RNA binding protein 4
ELF3	ELF3	E74 like ETS transcription factor 3	E74-like factor 3 (ets domain transcription factor, epithelial-specific ); EPR-1,ESE-1,ERT
ELF4	ELF4	E74 like ETS transcription factor 4	MEF,ELFR; E74-like factor 4 (ets domain transcription factor)
ELK1	ELK1	ETS transcription factor ELK1	ELK1, member of ETS oncogene family
ELK4	ELK4	ETS transcription factor ELK4	ELK4, ETS-domain protein (SRF accessory protein 1); SAP1; SRF accessory protein 1
ELL	ELL	elongation factor for RNA polymerase II	chromosome 19 open reading frame 17,elongation factor RNA polymerase II; protein phosphatase 1, regulatory subunit 68,eleven-nineteen lysine-rich leukemia gene; Men,ELL1,PPP1R68
ELL2	ELL2	elongation factor for RNA polymerase II 2	elongation factor, RNA polymerase II, 2; MRCCAT1; metastatic renal cell carcinoma-associated transcript 1
ELMO1	ELMO1	engulfment and cell motility 1	KIAA0281,CED12,ELMO-1,CED-12; engulfment and cell motility 1 (ced-12 homolog, C. elegans)
ELMO2	ELMO2	engulfment and cell motility 2	engulfment and cell motility 2 (ced-12 homolog, C. elegans); CED12,ELMO-2,CED-12,KIAA1834,FLJ11656
ELOB	ELOB	elongin B	transcription elongation factor B (SIII), polypeptide 2 (18kDa, elongin B),transcription elongation factor B subunit 2; SIII
ELOC	ELOC	elongin C	transcription elongation factor B (SIII), polypeptide 1 (15kD, elongin C),transcription elongation factor B (SIII), polypeptide 1 (15kDa, elongin C),transcription elongation factor B subunit 1; SIII
ELOVL1	ELOVL1	ELOVL fatty acid elongase 1	elongation of very long chain fatty acids (FEN1/Elo2, SUR4/Elo3, yeast)-like 1; Ssc1
ELOVL5	ELOVL5	ELOVL fatty acid elongase 5	ELOVL family member 5, elongation of long chain fatty acids (FEN1/Elo2, SUR4/Elo3-like, yeast),spinocerebellar ataxia 38; HELO1,dJ483K16.1
ELOVL6	ELOVL6	ELOVL fatty acid elongase 6	FLJ23378,MGC5487,LCE; ELOVL family member 6, elongation of long chain fatty acids (FEN1/Elo2, SUR4/Elo3-like, yeast)
ELOVL7	ELOVL7	ELOVL fatty acid elongase 7	ELOVL family member 7, elongation of long chain fatty acids (yeast); FLJ23563
ELP1	ELP1	elongator acetyltransferase complex subunit 1	dysautonomia (Riley-Day syndrome, hereditary sensory autonomic neuropathy type III),inhibitor of kappa light polypeptide gene enhancer in B-cells, kinase complex-associated protein,elongator complex protein 1; IKAP,TOT1,IKI3
ELP2	ELP2	elongator acetyltransferase complex subunit 2	signal transducer and activator of transcription 3 interacting protein 1,elongation protein 2 homolog (S. cerevisiae); FLJ10879,StIP
ELP3	ELP3	elongator acetyltransferase complex subunit 3	FLJ10422,KAT9; elongation protein 3 homolog (S. cerevisiae)
ELP4	ELP4	elongator acetyltransferase complex subunit 4	PAXNEB; chromosome 11 open reading frame 19,elongation protein 4 homolog (S. cerevisiae)
ELP5	ELP5	elongator acetyltransferase complex subunit 5	dermal papilla derived protein 6,S-phase 2 protein; DERP6; chromosome 17 open reading frame 81
ELP6	ELP6	elongator acetyltransferase complex subunit 6	transmembrane protein 103,chromosome 3 open reading frame 75; FLJ20211
EMCN	EMCN	endomucin	mucin 14; MUC14
EMD	EMD	emerin	STA,LEMD5; Emery-Dreifuss muscular dystrophy; LEM domain containing 5
EML4	EML4	EMAP like 4	echinoderm microtubule associated protein like 4; ROPP120,ELP120
EMP1	EMP1	epithelial membrane protein 1	TMP,CL-20
EMP2	EMP2	epithelial membrane protein 2	XMP
EMP3	EMP3	epithelial membrane protein 3 (MAM blood group)	YMP; epithelial membrane protein 3
ENAH	ENAH	ENAH actin regulator	enabled homolog (Drosophila); FLJ10773,NDPP1,MENA; mammalian enabled
ENDOD1	ENDOD1	endonuclease domain containing 1	KIAA0830
ENDOG	ENDOG	endonuclease G
ENG	ENG	endoglin	END,HHT1,CD105; Osler-Rendu-Weber syndrome 1
ENO1	ENO1	enolase 1	PPH,MBP-1; alpha-enolase; enolase 1, (alpha),ENO1 intronic transcript 1,ENO1 intronic transcript 1 (non-protein coding)
ENO2	ENO2	enolase 2	NSE; gamma-enolase,neuronal enriched enolase,neuron specific enolase; enolase 2 (gamma, neuronal)
ENO4	ENO4	enolase 4	AC023283.3; chromosome 10 open reading frame 134,enolase family member 4
ENPP2	ENPP2	ectonucleotide pyrophosphatase/phosphodiesterase 2	ATX,PD-IALPHA; autotaxin
ENPP4	ENPP4	ectonucleotide pyrophosphatase/phosphodiesterase 4	ectonucleotide pyrophosphatase/phosphodiesterase 4 (putative); NPP4,KIAA0879,AP3Aase; AP3A hydrolase,Bis(5'-adenosyl)-triphosphatase
ENPP6	ENPP6	ectonucleotide pyrophosphatase/phosphodiesterase 6	MGC33971
ENSA	ENSA	endosulfine alpha	MGC4319,MGC8394,MGC78563,ARPP-19e
ENTPD1	ENTPD1	ectonucleoside triphosphate diphosphohydrolase 1	NTPDase-1,ATPDase,SPG64
ENTPD2	ENTPD2	ectonucleoside triphosphate diphosphohydrolase 2	CD39-like-1,ecto-ATPase; NTPDase-2
ENTPD4	ENTPD4	ectonucleoside triphosphate diphosphohydrolase 4	LALP70,LAP70,KIAA0392,NTPDase-4,UDPase; lysosomal apyrase-like 1
ENY2	ENY2	ENY2 transcription and export complex 2 subunit	DC6,FLJ20480,Sus1; enhancer of yellow 2 homolog (Drosophila),ENY2, transcription and export complex 2 subunit
EOMES	EOMES	eomesodermin	eomesodermin (Xenopus laevis) homolog; T-box brain2; TBR2
EP300	EP300	E1A binding protein p300	p300,KAT3B; histone acetyltransferase p300
EP400	EP400	E1A binding protein p400	trinucleotide repeat containing 12; CAGH32,KIAA1498,P400,KIAA1818,DKFZP434I225; hDomino(p400)
EPAS1	EPAS1	endothelial PAS domain protein 1	HIF-1 alpha-like factor; MOP2,PASD2,HIF2A,HLF,bHLHe73
EPB41	EPB41	erythrocyte membrane protein band 4.1	elliptocytosis 1, RH-linked; 4.1R
EPB41L1	EPB41L1	erythrocyte membrane protein band 4.1 like 1	KIAA0338,4.1N
EPB41L2	EPB41L2	erythrocyte membrane protein band 4.1 like 2	4.1-G,4.1G
EPB41L3	EPB41L3	erythrocyte membrane protein band 4.1 like 3	DAL1,KIAA0987,4.1B
EPB41L4A	EPB41L4A	erythrocyte membrane protein band 4.1 like 4A	NBL4
EPB41L5	EPB41L5	erythrocyte membrane protein band 4.1 like 5	yurt homolog (Drosophila); KIAA1548,FLJ12957,BE37,YMO1,YRT,LULU,LULU1
EPC1	EPC1	enhancer of polycomb homolog 1	Epl1; enhancer of polycomb homolog 1 (Drosophila)
EPCAM	EPCAM	epithelial cell adhesion molecule	Ly74,TROP1,GA733-2,EGP34,EGP40,EGP-2,KSA,CD326,Ep-CAM,HEA125,KS1/4,MK-1,MH99,MOC31,MOC-31,323/A3,17-1A,TACST-1,CO-17A,ESA,BerEp4,Ber-Ep4; antigen identified by monoclonal antibody AUA1,tumor-associated calcium signal transducer 1; trophoblast cell surface antigen 1
EPHA2	EPHA2	EPH receptor A2	EphA2
EPHA3	EPHA3	EPH receptor A3	EphA3; HEK,HEK4
EPHA4	EPHA4	EPH receptor A4	Hek8; EphA4
EPHA6	EPHA6	EPH receptor A6	FLJ35246
EPHA7	EPHA7	EPH receptor A7	EphA7; Hek11
EPHB1	EPHB1	EPH receptor B1	Hek6; EphB1
EPHB2	EPHB2	EPH receptor B2	EphB2; Hek5,Tyro5
EPHB3	EPHB3	EPH receptor B3	Hek2,Tyro6; EphB3
EPHB4	EPHB4	EPH receptor B4	Tyro11; EphB4
EPHB6	EPHB6	EPH receptor B6	HEP; EphB6
EPHX2	EPHX2	epoxide hydrolase 2	epoxide hydrolase 2, cytoplasmic; soluble epoxide hydrolase,bifunctional epoxide hydrolase; ABHD20,sEH
EPM2AIP1	EPM2AIP1	EPM2A interacting protein 1	laforin interacting protein 1; EPM2A (laforin) interacting protein 1; KIAA0766,FLJ11207
EPN1	EPN1	epsin 1
EPN2	EPN2	epsin 2	Eps15 binding protein; KIAA1065,EHB21
EPO	EPO	erythropoietin	EP
EPOR	EPOR	erythropoietin receptor	EPO-R
EPS15	EPS15	epidermal growth factor receptor pathway substrate 15	AF-1P,MLLT5
EPS15L1	EPS15L1	epidermal growth factor receptor pathway substrate 15 like 1	epidermal growth factor receptor pathway substrate 15-like 1; eps15R
ERAP1	ERAP1	endoplasmic reticulum aminopeptidase 1	aminopeptidase regulator of TNFR1 shedding,adipocyte-derived leucine aminopeptidase,puromycin-insensitive leucyl-specific aminopeptidase; ARTS-1,A-LAP,PILS-AP,KIAA0525,ERAAP1
ERAP2	ERAP2	endoplasmic reticulum aminopeptidase 2	leukocyte-derived arginine aminopeptidase; L-RAP,LRAP
ERBB2	ERBB2	erb-b2 receptor tyrosine kinase 2	neuro/glioblastoma derived oncogene homolog,human epidermal growth factor receptor 2,metastatic lymph node gene 19; NEU,HER-2,CD340,HER2,c-ERB2,c-ERB-2,MLN-19,p185(erbB2); v-erb-b2 avian erythroblastic leukemia viral oncogene homolog 2 (neuro/glioblastoma derived oncogene homolog),v-erb-b2 avian erythroblastic leukemia viral oncogene homolog 2
ERBB3	ERBB3	erb-b2 receptor tyrosine kinase 3	HER3; human epidermal growth factor receptor 3; lethal congenital contracture syndrome 2,v-erb-b2 avian erythroblastic leukemia viral oncogene homolog 3
ERBIN	ERBIN	erbb2 interacting protein	densin-180-like protein,ERBB2-interacting protein; erbb2-interacting protein; LAP2
ERC1	ERC1	ELKS/RAB6-interacting/CAST family member 1	ELKS,KIAA1081,CAST2,MGC12974; RAB6 interacting protein 2
ERC2	ERC2	ELKS/RAB6-interacting/CAST family member 2	CAST,CAST1,KIAA0378,SPBC110,Spc110,ELKSL
ERCC1	ERCC1	ERCC excision repair 1, endonuclease non-catalytic subunit	excision repair cross-complementing rodent repair deficiency, complementation group 1 (includes overlapping antisense sequence),excision repair cross-complementation group 1; RAD10
ERCC2	ERCC2	ERCC excision repair 2, TFIIH core complex helicase subunit	xeroderma pigmentosum complementary group D,excision repair cross-complementing rodent repair deficiency, complementation group 2,excision repair cross-complementation group 2; MAG,EM9,MGC102762,MGC126218,MGC126219; excision repair cross-complementing rodent repair deficiency, complementation group 2 protein,TFIIH basal transcription factor complex helicase XPB subunit
ERCC3	ERCC3	ERCC excision repair 3, TFIIH core complex helicase subunit	XPB,BTF2,RAD25,Ssl2; excision repair cross-complementing rodent repair deficiency, complementation group 3,excision repair cross-complementation group 3; xeroderma pigmentosum group B complementing
ERCC6	ERCC6	ERCC excision repair 6, chromatin remodeling factor	excision repair cross-complementing rodent repair deficiency, complementation group 6,excision repair cross-complementation group 6; Cockayne syndrome B protein; CSB,RAD26,ARMD5
ERCC6L2	ERCC6L2	ERCC excision repair 6 like 2	chromosome 9 open reading frame 102,excision repair cross-complementing rodent repair deficiency, complementation group 6-like 2,excision repair cross-complementation group 6 like 2; FLJ37706,RAD26L,HEBO
ERCC8	ERCC8	ERCC excision repair 8, CSA ubiquitin ligase complex subunit	Cockayne syndrome 1 (classical),excision repair cross-complementing rodent repair deficiency, complementation group 8,excision repair cross-complementation group 8; CSA
EREG	EREG	epiregulin	ER
ERG	ERG	ETS transcription factor ERG	v-ets avian erythroblastosis virus E26 oncogene related,v-ets avian erythroblastosis virus E26 oncogene homolog; transcriptional regulator ERG (transforming protein ERG),v-ets erythroblastosis virus E26 oncogene like,TMPRSS2-ERG prostate cancer specific,ETS-related gene; erg-3,p55
ERG28	ERG28	ergosterol biosynthesis 28 homolog	chromosome 14 open reading frame 1; NET51
ERLEC1	ERLEC1	endoplasmic reticulum lectin 1	chromosome 2 open reading frame 30; CL25084,XTP3TPB,XTP3-B,ERLECTIN; erlectin 1
ERMP1	ERMP1	endoplasmic reticulum metallopeptidase 1	KIAA1815; FLJ23309,FXNA; Felix-ina
ERN1	ERN1	endoplasmic reticulum to nucleus signaling 1	IRE1,IRE1P; ER to nucleus signalling 1; inositol-requiring enzyme 1,Serine/threonine-protein kinase/endoribonuclease IRE1
ERO1A	ERO1A	endoplasmic reticulum oxidoreductase 1 alpha	ERO1 (S. cerevisiae)-like,ERO1-like (S. cerevisiae); ERO1-alpha,Ero1alpha
[truncated: 4,392 more rows]

## Sheet: S4
Table S4: GeoMx® IO Proteome Atlas - Protein Details.
[truncated: 572 more rows]

[truncated: 10 more sheets: S5, S6, S7, S8, S9, S10, S11, S12, S13, S14]
